# Supplementary material for: CiliateGEM: an open-project and a tool for predictions of ciliate metabolic variations and experimental condition design
Source: BMC Bioinformatics. 2018 Nov 30;19(Suppl 15):442. doi: 10.1186/s12859-018-2422-9 (PMC6266953; doi:10.1186/s12859-018-2422-9)
Supplement: Supplementary file 3 — Links of the KEGG reactions. (XLSX 11 kb) [file 12859_2018_2422_MOESM3_ESM.xlsx]

## Sheet: Sheet1
Kegg link	Pathway name
http://www.genome.jp/dbget-bin/www_bget?pathway:tet00010	Glycolysis / Gluconeogenesis -Tetrahymena thermophila
http://www.genome.jp/dbget-bin/www_bget?pathway:tet00020	Citrate cycle (TCA cycle) -Tetrahymena thermophila
http://www.genome.jp/dbget-bin/www_bget?pathway:tet00030	Pentose phosphate pathway -Tetrahymena thermophila
http://www.genome.jp/dbget-bin/www_bget?pathway:tet00040	Pentose and glucuronate interconversions - Tetrahymenathermophila
http://www.genome.jp/dbget-bin/www_bget?pathway:tet00051	Fructose and mannose metabolism - Tetrahymenathermophila
http://www.genome.jp/dbget-bin/www_bget?pathway:tet00052	Galactose metabolism -Tetrahymena thermophila
http://www.genome.jp/dbget-bin/www_bget?pathway:tet00053	Ascorbate and aldarate metabolism - Tetrahymenathermophila
http://www.genome.jp/dbget-bin/www_bget?pathway:tet00061	Fatty acid biosynthesis -Tetrahymena thermophila			http://www.genome.jp/kegg-bin/show_module?M00082; http://www.genome.jp/kegg-bin/show_module?M00083
http://www.genome.jp/dbget-bin/www_bget?pathway:tet00062	Fatty acid elongation -Tetrahymena thermophila
http://www.genome.jp/dbget-bin/www_bget?pathway:tet00071	Fatty acid degradation -Tetrahymena thermophila
http://www.genome.jp/dbget-bin/www_bget?pathway:tet00072	Synthesis and degradation of ketone bodies - Tetrahymenathermophila
http://www.genome.jp/dbget-bin/www_bget?pathway:tet00100	Steroid biosynthesis -Tetrahymena thermophila
http://www.genome.jp/dbget-bin/www_bget?pathway:tet00130	Ubiquinone and other terpenoid-quinone biosynthesis -Tetrahymena thermophila
http://www.genome.jp/dbget-bin/www_bget?pathway:tet00190	Oxidative phosphorylation -Tetrahymena thermophila
http://www.genome.jp/dbget-bin/www_bget?pathway:tet00220	Arginine biosynthesis -Tetrahymena thermophila
http://www.genome.jp/dbget-bin/www_bget?pathway:tet00230	Purine metabolism - Tetrahymenathermophila
http://www.genome.jp/dbget-bin/www_bget?pathway:tet00240	Pyrimidine metabolism -Tetrahymena thermophila
http://www.genome.jp/dbget-bin/www_bget?pathway:tet00250	Alanine, aspartate and glutamate metabolism - Tetrahymenathermophila
http://www.genome.jp/dbget-bin/www_bget?pathway:tet00260	Glycine, serine and threonine metabolism - Tetrahymenathermophila
http://www.genome.jp/dbget-bin/www_bget?pathway:tet00270	Cysteine and methionine metabolism - Tetrahymenathermophila
http://www.genome.jp/dbget-bin/www_bget?pathway:tet00280	Valine, leucine and isoleucine degradation - Tetrahymenathermophila
http://www.genome.jp/dbget-bin/www_bget?pathway:tet00290	Valine, leucine and isoleucine biosynthesis - Tetrahymenathermophila
http://www.genome.jp/dbget-bin/www_bget?pathway:tet00300	Lysine biosynthesis -Tetrahymena thermophila
http://www.genome.jp/dbget-bin/www_bget?pathway:tet00310	Lysine degradation -Tetrahymena thermophila
http://www.genome.jp/dbget-bin/www_bget?pathway:tet00330	Arginine and proline metabolism -Tetrahymena thermophila
http://www.genome.jp/dbget-bin/www_bget?pathway:tet00340	Histidine metabolism -Tetrahymena thermophila
http://www.genome.jp/dbget-bin/www_bget?pathway:tet00350	Tyrosine metabolism -Tetrahymena thermophila
http://www.genome.jp/dbget-bin/www_bget?pathway:tet00360	Phenylalanine metabolism -Tetrahymena thermophila
http://www.genome.jp/dbget-bin/www_bget?pathway:tet00380	Tryptophan metabolism -Tetrahymena thermophila
http://www.genome.jp/dbget-bin/www_bget?pathway:tet00400	Phenylalanine, tyrosine and tryptophan biosynthesis -Tetrahymena thermophila
http://www.genome.jp/dbget-bin/www_bget?pathway:tet00410	beta-Alanine metabolism -Tetrahymena thermophila
http://www.genome.jp/dbget-bin/www_bget?pathway:tet00450	Selenocompound metabolism -Tetrahymena thermophila
http://www.genome.jp/dbget-bin/www_bget?pathway:tet00472	D-Arginine and D-ornithine metabolism - Tetrahymenathermophila
http://www.genome.jp/dbget-bin/www_bget?pathway:tet00480	Glutathione metabolism -Tetrahymena thermophila
http://www.genome.jp/dbget-bin/www_bget?pathway:tet00500	Starch and sucrose metabolism -Tetrahymena thermophila
http://www.genome.jp/dbget-bin/www_bget?pathway:tet00510	N-Glycan biosynthesis -Tetrahymena thermophila
http://www.genome.jp/dbget-bin/www_bget?pathway:tet00511	Other glycan degradation -Tetrahymena thermophila
http://www.genome.jp/dbget-bin/www_bget?pathway:tet00520	Amino sugar and nucleotide sugar metabolism - Tetrahymenathermophila
http://www.genome.jp/dbget-bin/www_bget?pathway:tet00531	Glycosaminoglycan degradation -Tetrahymena thermophila
http://www.genome.jp/dbget-bin/www_bget?pathway:tet00561	Glycerolipid metabolism -Tetrahymena thermophila
http://www.genome.jp/dbget-bin/www_bget?pathway:tet00562	Inositol phosphate metabolism -Tetrahymena thermophil
http://www.genome.jp/dbget-bin/www_bget?pathway:tet00563	Glycosylphosphatidylinositol(GPI)-anchor biosynthesis -Tetrahymena thermophila
http://www.genome.jp/dbget-bin/www_bget?pathway:tet00564	Glycerophospholipid metabolism -Tetrahymena thermophil
http://www.genome.jp/dbget-bin/www_bget?pathway:tet00565	Ether lipid metabolism -Tetrahymena thermophila
http://www.genome.jp/dbget-bin/www_bget?pathway:tet00590	Arachidonic acid metabolism -Tetrahymena thermophila
http://www.genome.jp/dbget-bin/www_bget?pathway:tet00591	Linoleic acid metabolism -Tetrahymena thermophila
http://www.genome.jp/dbget-bin/www_bget?pathway:tet00592	alpha-Linolenic acid metabolism -Tetrahymena thermophila
http://www.genome.jp/dbget-bin/www_bget?pathway:tet00600	Sphingolipid metabolism -Tetrahymena thermophila
http://www.genome.jp/dbget-bin/www_bget?pathway:tet00603	Glycosphingolipid biosynthesis - globo series - Tetrahymenathermophila
http://www.genome.jp/dbget-bin/www_bget?pathway:tet00620	Pyruvate metabolism -Tetrahymena thermophila
http://www.genome.jp/dbget-bin/www_bget?pathway:tet00630	Glyoxylate and dicarboxylate metabolism -Tetrahymenathermophila
http://www.genome.jp/dbget-bin/www_bget?pathway:tet00640	Propanoate metabolism -Tetrahymenathermophila
http://www.genome.jp/dbget-bin/www_bget?pathway:tet00650	Butanoate metabolism -Tetrahymenathermophila
http://www.genome.jp/dbget-bin/www_bget?pathway:tet00670	One carbon pool by folate -Tetrahymenathermophila
http://www.genome.jp/dbget-bin/www_bget?pathway:tet00730	Thiamine metabolism -Tetrahymenathermophila
http://www.genome.jp/dbget-bin/www_bget?pathway:tet00750	Vitamin B6 metabolism -Tetrahymenathermophila
http://www.genome.jp/dbget-bin/www_bget?pathway:tet00760	Nicotinate and nicotinamide metabolism -Tetrahymenathermophila
http://www.genome.jp/dbget-bin/www_bget?pathway:tet00770	Pantothenate and CoA biosynthesis -Tetrahymenathermophila
http://www.genome.jp/dbget-bin/www_bget?pathway:tet00780	Biotin metabolism -Tetrahymenathermophila
http://www.genome.jp/dbget-bin/www_bget?pathway:tet00785	Lipoic acid metabolism -Tetrahymenathermophila
http://www.genome.jp/dbget-bin/www_bget?pathway:tet00790	Folate biosynthesis - Tetrahymenathermophila
http://www.genome.jp/dbget-bin/www_bget?pathway:tet00860	Porphyrin and chlorophyll metabolism -Tetrahymenathermophila
http://www.genome.jp/dbget-bin/www_bget?pathway:tet00900	Terpenoid backbone biosynthesis -Tetrahymenathermophila
http://www.genome.jp/dbget-bin/www_bget?pathway:tet00910	Nitrogen metabolism -Tetrahymenathermophila
http://www.genome.jp/dbget-bin/www_bget?pathway:tet00920	Sulfur metabolism -Tetrahymenathermophila
http://www.genome.jp/dbget-bin/www_bget?pathway:tet00970	Aminoacyl-tRNA biosynthesis -Tetrahymenathermophila
http://www.genome.jp/dbget-bin/www_bget?pathway:tet01040	Biosynthesis of unsaturated fatty acids -Tetrahymenathermophila
http://www.genome.jp/dbget-bin/www_bget?pathway:tet01100	Metabolic pathways - Tetrahymenathermophila
http://www.genome.jp/dbget-bin/www_bget?pathway:tet01110	Biosynthesis of secondary metabolites -Tetrahymenathermophila
http://www.genome.jp/dbget-bin/www_bget?pathway:tet01130	Biosynthesis of antibiotics -Tetrahymenathermophila
http://www.genome.jp/dbget-bin/www_bget?pathway:tet01200	Carbon metabolism - Tetrahymenathermophila
http://www.genome.jp/dbget-bin/www_bget?pathway:tet01210	2-Oxocarboxylic acid metabolism -Tetrahymenathermophila
http://www.genome.jp/dbget-bin/www_bget?pathway:tet01212	Fatty acid metabolism -Tetrahymenathermophila
http://www.genome.jp/dbget-bin/www_bget?pathway:tet01230	Biosynthesis of amino acids -Tetrahymenathermophila
http://www.genome.jp/dbget-bin/www_bget?pathway:tet01502	Vancomycin resistance -Tetrahymenathermophila
http://www.genome.jp/dbget-bin/www_bget?pathway:tet02010	ABC transporters -Tetrahymenathermophil
http://www.genome.jp/dbget-bin/www_bget?pathway:tet03008	Ribosome biogenesis in eukaryotes -Tetrahymenathermophila
http://www.genome.jp/dbget-bin/www_bget?pathway:tet03010	Ribosome -Tetrahymenathermophila
http://www.genome.jp/dbget-bin/www_bget?pathway:tet03013	RNA transport -Tetrahymenathermophila
http://www.genome.jp/dbget-bin/www_bget?pathway:tet03015	mRNA surveillance pathway -Tetrahymenathermophila
http://www.genome.jp/dbget-bin/www_bget?pathway:tet03018	RNA degradation -Tetrahymenathermophila
http://www.genome.jp/dbget-bin/www_bget?pathway:tet03020	RNA polymerase -Tetrahymenathermophila
http://www.genome.jp/dbget-bin/www_bget?pathway:tet03022	Basal transcription factors -Tetrahymenathermophila
http://www.genome.jp/dbget-bin/www_bget?pathway:tet03030	DNA replication -Tetrahymenathermophila
http://www.genome.jp/dbget-bin/www_bget?pathway:tet03040	Spliceosome -Tetrahymenathermophila
http://www.genome.jp/dbget-bin/www_bget?pathway:tet03050	Proteasome -Tetrahymenathermophila
http://www.genome.jp/dbget-bin/www_bget?pathway:tet03060	Protein export -Tetrahymenathermophila
http://www.genome.jp/dbget-bin/www_bget?pathway:tet03410	Base excision repair - Tetrahymenathermophila
http://www.genome.jp/dbget-bin/www_bget?pathway:tet03421	Nucleotide excision repair -Tetrahymenathermophila
http://www.genome.jp/dbget-bin/www_bget?pathway:tet03430	Mismatch repair -Tetrahymenathermophila
http://www.genome.jp/dbget-bin/www_bget?pathway:tet03440	Homologous recombination -Tetrahymenathermophila
http://www.genome.jp/dbget-bin/www_bget?pathway:tet03450	Non-homologous end-joining -Tetrahymenathermophila
http://www.genome.jp/dbget-bin/www_bget?pathway:tet04070	Phosphatidylinositol signaling system -Tetrahymenathermophila
http://www.genome.jp/dbget-bin/www_bget?pathway:tet04120	Ubiquitin mediated proteolysis -Tetrahymenathermophila
http://www.genome.jp/dbget-bin/www_bget?pathway:tet04122	Sulfur relay system - Tetrahymenathermophila
http://www.genome.jp/dbget-bin/www_bget?pathway:tet04130	SNARE interactions in vesicular transport -Tetrahymenathermophila
http://www.genome.jp/dbget-bin/www_bget?pathway:tet04140	Regulation of autophagy -Tetrahymenathermophila
http://www.genome.jp/dbget-bin/www_bget?pathway:tet04141	Protein processing in endoplasmic reticulum -Tetrahymenathermophila
http://www.genome.jp/dbget-bin/www_bget?pathway:tet04144	Endocytosis -Tetrahymenathermophila
http://www.genome.jp/dbget-bin/www_bget?pathway:tet04145	Phagosome -Tetrahymenathermophila
http://www.genome.jp/dbget-bin/www_bget?pathway:tet04146	Peroxisome -Tetrahymenathermophila
http://www.genome.jp/dbget-bin/www_bget?pathway:tet04931	Insulin resistance -Tetrahymenathermophila
