# Supplementary material for: CiliateGEM: an open-project and a tool for predictions of ciliate metabolic variations and experimental condition design
Source: BMC Bioinformatics. 2018 Nov 30;19(Suppl 15):442. doi: 10.1186/s12859-018-2422-9 (PMC6266953; doi:10.1186/s12859-018-2422-9)
Supplement: Supplementary file 6 — SBML version of the model. (XML 716 kb) [file 12859_2018_2422_MOESM6_ESM.xml]

<?xml version="1.0" encoding="UTF-8"?>
<sbml level="3" version="1" fbc:required="false" xmlns="http://www.sbml.org/sbml/level3/version1/core" xmlns:fbc="http://www.sbml.org/sbml/level3/version1/fbc/version2">
  <model metaid="COBRAModel" id="COBRAModel" fbc:strict="true">
    <listOfUnitDefinitions>
      <unitDefinition id="mmol_per_gDW_per_hr">
        <listOfUnits>
          <unit kind="mole" exponent="1" scale="-3" multiplier="1"/>
          <unit kind="gram" exponent="-1" scale="0" multiplier="1"/>
          <unit kind="second" exponent="-1" scale="0" multiplier="3600"/>
        </listOfUnits>
      </unitDefinition>
    </listOfUnitDefinitions>
    <listOfCompartments>
      <compartment metaid="Cytosol" sboTerm="SBO:0000240" id="Cytosol" name="unknownCompartment1" spatialDimensions="3" size="1" constant="true"/>
    </listOfCompartments>
    <listOfSpecies>
      <species metaid="M_C00001_c_Cytosol" sboTerm="SBO:0000299" id="M_C00001_c_Cytosol" name="C00001_c H2O" compartment="Cytosol" initialAmount="1" hasOnlySubstanceUnits="false" boundaryCondition="false" constant="false" fbc:charge="0"/>
      <species metaid="M_C00002_c_Cytosol" sboTerm="SBO:0000299" id="M_C00002_c_Cytosol" name="C00002_c ATP" compartment="Cytosol" initialAmount="1" hasOnlySubstanceUnits="false" boundaryCondition="false" constant="false" fbc:charge="0"/>
      <species metaid="M_C00003_c_Cytosol" sboTerm="SBO:0000299" id="M_C00003_c_Cytosol" name="C00003_c NAD+" compartment="Cytosol" initialAmount="1" hasOnlySubstanceUnits="false" boundaryCondition="false" constant="false" fbc:charge="0"/>
      <species metaid="M_C00004_c_Cytosol" sboTerm="SBO:0000299" id="M_C00004_c_Cytosol" name="C00004_c NADH" compartment="Cytosol" initialAmount="1" hasOnlySubstanceUnits="false" boundaryCondition="false" constant="false" fbc:charge="0"/>
      <species metaid="M_C00005_c_Cytosol" sboTerm="SBO:0000299" id="M_C00005_c_Cytosol" name="C00005_c NADPH" compartment="Cytosol" initialAmount="1" hasOnlySubstanceUnits="false" boundaryCondition="false" constant="false" fbc:charge="0"/>
      <species metaid="M_C00006_c_Cytosol" sboTerm="SBO:0000299" id="M_C00006_c_Cytosol" name="C00006_c NADP+" compartment="Cytosol" initialAmount="1" hasOnlySubstanceUnits="false" boundaryCondition="false" constant="false" fbc:charge="0"/>
      <species metaid="M_C00007_c_Cytosol" sboTerm="SBO:0000299" id="M_C00007_c_Cytosol" name="C00007_c Oxygen" compartment="Cytosol" initialAmount="1" hasOnlySubstanceUnits="false" boundaryCondition="false" constant="false" fbc:charge="0"/>
      <species metaid="M_C00008_c_Cytosol" sboTerm="SBO:0000299" id="M_C00008_c_Cytosol" name="C00008_c ADP" compartment="Cytosol" initialAmount="1" hasOnlySubstanceUnits="false" boundaryCondition="false" constant="false" fbc:charge="0"/>
      <species metaid="M_C00009_c_Cytosol" sboTerm="SBO:0000299" id="M_C00009_c_Cytosol" name="C00009_c Orthophosphate" compartment="Cytosol" initialAmount="1" hasOnlySubstanceUnits="false" boundaryCondition="false" constant="false" fbc:charge="0"/>
      <species metaid="M_C00010_c_Cytosol" sboTerm="SBO:0000299" id="M_C00010_c_Cytosol" name="C00010_c CoA" compartment="Cytosol" initialAmount="1" hasOnlySubstanceUnits="false" boundaryCondition="false" constant="false" fbc:charge="0"/>
      <species metaid="M_C00011_c_Cytosol" sboTerm="SBO:0000299" id="M_C00011_c_Cytosol" name="C00011_c CO2" compartment="Cytosol" initialAmount="1" hasOnlySubstanceUnits="false" boundaryCondition="false" constant="false" fbc:charge="0"/>
      <species metaid="M_C00012_c_Cytosol" sboTerm="SBO:0000299" id="M_C00012_c_Cytosol" name="C00012_c Peptide" compartment="Cytosol" initialAmount="1" hasOnlySubstanceUnits="false" boundaryCondition="false" constant="false" fbc:charge="0"/>
      <species metaid="M_C00013_c_Cytosol" sboTerm="SBO:0000299" id="M_C00013_c_Cytosol" name="C00013_c Diphosphate" compartment="Cytosol" initialAmount="1" hasOnlySubstanceUnits="false" boundaryCondition="false" constant="false" fbc:charge="0"/>
      <species metaid="M_C00014_c_Cytosol" sboTerm="SBO:0000299" id="M_C00014_c_Cytosol" name="C00014_c Ammonia" compartment="Cytosol" initialAmount="1" hasOnlySubstanceUnits="false" boundaryCondition="false" constant="false" fbc:charge="0"/>
      <species metaid="M_C00015_c_Cytosol" sboTerm="SBO:0000299" id="M_C00015_c_Cytosol" name="C00015_c UDP" compartment="Cytosol" initialAmount="1" hasOnlySubstanceUnits="false" boundaryCondition="false" constant="false" fbc:charge="0"/>
      <species metaid="M_C00016_c_Cytosol" sboTerm="SBO:0000299" id="M_C00016_c_Cytosol" name="C00016_c FAD" compartment="Cytosol" initialAmount="1" hasOnlySubstanceUnits="false" boundaryCondition="false" constant="false" fbc:charge="0"/>
      <species metaid="M_C00017_c_Cytosol" sboTerm="SBO:0000299" id="M_C00017_c_Cytosol" name="C00017_c Protein" compartment="Cytosol" initialAmount="1" hasOnlySubstanceUnits="false" boundaryCondition="false" constant="false" fbc:charge="0"/>
      <species metaid="M_C00018_c_Cytosol" sboTerm="SBO:0000299" id="M_C00018_c_Cytosol" name="C00018_c Pyridoxal phosphate" compartment="Cytosol" initialAmount="1" hasOnlySubstanceUnits="false" boundaryCondition="false" constant="false" fbc:charge="0"/>
      <species metaid="M_C00019_c_Cytosol" sboTerm="SBO:0000299" id="M_C00019_c_Cytosol" name="C00019_c S-Adenosyl-L-methionine" compartment="Cytosol" initialAmount="1" hasOnlySubstanceUnits="false" boundaryCondition="false" constant="false" fbc:charge="0"/>
      <species metaid="M_C00020_c_Cytosol" sboTerm="SBO:0000299" id="M_C00020_c_Cytosol" name="C00020_c AMP" compartment="Cytosol" initialAmount="1" hasOnlySubstanceUnits="false" boundaryCondition="false" constant="false" fbc:charge="0"/>
      <species metaid="M_C00021_c_Cytosol" sboTerm="SBO:0000299" id="M_C00021_c_Cytosol" name="C00021_c S-Adenosyl-L-homocysteine" compartment="Cytosol" initialAmount="1" hasOnlySubstanceUnits="false" boundaryCondition="false" constant="false" fbc:charge="0"/>
      <species metaid="M_C00022_c_Cytosol" sboTerm="SBO:0000299" id="M_C00022_c_Cytosol" name="C00022_c Pyruvate" compartment="Cytosol" initialAmount="1" hasOnlySubstanceUnits="false" boundaryCondition="false" constant="false" fbc:charge="0"/>
      <species metaid="M_C00024_c_Cytosol" sboTerm="SBO:0000299" id="M_C00024_c_Cytosol" name="C00024_c Acetyl-CoA" compartment="Cytosol" initialAmount="1" hasOnlySubstanceUnits="false" boundaryCondition="false" constant="false" fbc:charge="0"/>
      <species metaid="M_C00025_c_Cytosol" sboTerm="SBO:0000299" id="M_C00025_c_Cytosol" name="C00025_c L-Glutamate" compartment="Cytosol" initialAmount="1" hasOnlySubstanceUnits="false" boundaryCondition="false" constant="false" fbc:charge="0"/>
      <species metaid="M_C00026_c_Cytosol" sboTerm="SBO:0000299" id="M_C00026_c_Cytosol" name="C00026_c 2-Oxoglutarate" compartment="Cytosol" initialAmount="1" hasOnlySubstanceUnits="false" boundaryCondition="false" constant="false" fbc:charge="0"/>
      <species metaid="M_C00027_c_Cytosol" sboTerm="SBO:0000299" id="M_C00027_c_Cytosol" name="C00027_c Hydrogen peroxide" compartment="Cytosol" initialAmount="1" hasOnlySubstanceUnits="false" boundaryCondition="false" constant="false" fbc:charge="0"/>
      <species metaid="M_C00028_c_Cytosol" sboTerm="SBO:0000299" id="M_C00028_c_Cytosol" name="C00028_c Acceptor" compartment="Cytosol" initialAmount="1" hasOnlySubstanceUnits="false" boundaryCondition="false" constant="false" fbc:charge="0"/>
      <species metaid="M_C00029_c_Cytosol" sboTerm="SBO:0000299" id="M_C00029_c_Cytosol" name="C00029_c UDP-glucose" compartment="Cytosol" initialAmount="1" hasOnlySubstanceUnits="false" boundaryCondition="false" constant="false" fbc:charge="0"/>
      <species metaid="M_C00030_c_Cytosol" sboTerm="SBO:0000299" id="M_C00030_c_Cytosol" name="C00030_c Reduced acceptor" compartment="Cytosol" initialAmount="1" hasOnlySubstanceUnits="false" boundaryCondition="false" constant="false" fbc:charge="0"/>
      <species metaid="M_C00031_c_Cytosol" sboTerm="SBO:0000299" id="M_C00031_c_Cytosol" name="C00031_c D-Glucose" compartment="Cytosol" initialAmount="1" hasOnlySubstanceUnits="false" boundaryCondition="false" constant="false" fbc:charge="0"/>
      <species metaid="M_C00032_c_Cytosol" sboTerm="SBO:0000299" id="M_C00032_c_Cytosol" name="C00032_c Heme" compartment="Cytosol" initialAmount="1" hasOnlySubstanceUnits="false" boundaryCondition="false" constant="false" fbc:charge="0"/>
      <species metaid="M_C00033_c_Cytosol" sboTerm="SBO:0000299" id="M_C00033_c_Cytosol" name="C00033_c Acetate" compartment="Cytosol" initialAmount="1" hasOnlySubstanceUnits="false" boundaryCondition="false" constant="false" fbc:charge="0"/>
      <species metaid="M_C00035_c_Cytosol" sboTerm="SBO:0000299" id="M_C00035_c_Cytosol" name="C00035_c GDP" compartment="Cytosol" initialAmount="1" hasOnlySubstanceUnits="false" boundaryCondition="false" constant="false" fbc:charge="0"/>
      <species metaid="M_C00036_c_Cytosol" sboTerm="SBO:0000299" id="M_C00036_c_Cytosol" name="C00036_c Oxaloacetate" compartment="Cytosol" initialAmount="1" hasOnlySubstanceUnits="false" boundaryCondition="false" constant="false" fbc:charge="0"/>
      <species metaid="M_C00037_c_Cytosol" sboTerm="SBO:0000299" id="M_C00037_c_Cytosol" name="C00037_c Glycine" compartment="Cytosol" initialAmount="1" hasOnlySubstanceUnits="false" boundaryCondition="false" constant="false" fbc:charge="0"/>
      <species metaid="M_C00039_c_Cytosol" sboTerm="SBO:0000299" id="M_C00039_c_Cytosol" name="C00039_c DNA" compartment="Cytosol" initialAmount="1" hasOnlySubstanceUnits="false" boundaryCondition="false" constant="false" fbc:charge="0"/>
      <species metaid="M_C00040_c_Cytosol" sboTerm="SBO:0000299" id="M_C00040_c_Cytosol" name="C00040_c Acyl-CoA" compartment="Cytosol" initialAmount="1" hasOnlySubstanceUnits="false" boundaryCondition="false" constant="false" fbc:charge="0"/>
      <species metaid="M_C00041_c_Cytosol" sboTerm="SBO:0000299" id="M_C00041_c_Cytosol" name="C00041_c L-Alanine" compartment="Cytosol" initialAmount="1" hasOnlySubstanceUnits="false" boundaryCondition="false" constant="false" fbc:charge="0"/>
      <species metaid="M_C00042_c_Cytosol" sboTerm="SBO:0000299" id="M_C00042_c_Cytosol" name="C00042_c Succinate" compartment="Cytosol" initialAmount="1" hasOnlySubstanceUnits="false" boundaryCondition="false" constant="false" fbc:charge="0"/>
      <species metaid="M_C00043_c_Cytosol" sboTerm="SBO:0000299" id="M_C00043_c_Cytosol" name="C00043_c UDP-N-acetyl-alpha-D-glucosamine" compartment="Cytosol" initialAmount="1" hasOnlySubstanceUnits="false" boundaryCondition="false" constant="false" fbc:charge="0"/>
      <species metaid="M_C00044_c_Cytosol" sboTerm="SBO:0000299" id="M_C00044_c_Cytosol" name="C00044_c GTP" compartment="Cytosol" initialAmount="1" hasOnlySubstanceUnits="false" boundaryCondition="false" constant="false" fbc:charge="0"/>
      <species metaid="M_C00046_c_Cytosol" sboTerm="SBO:0000299" id="M_C00046_c_Cytosol" name="C00046_c RNA" compartment="Cytosol" initialAmount="1" hasOnlySubstanceUnits="false" boundaryCondition="false" constant="false" fbc:charge="0"/>
      <species metaid="M_C00047_c_Cytosol" sboTerm="SBO:0000299" id="M_C00047_c_Cytosol" name="C00047_c L-Lysine" compartment="Cytosol" initialAmount="1" hasOnlySubstanceUnits="false" boundaryCondition="false" constant="false" fbc:charge="0"/>
      <species metaid="M_C00048_c_Cytosol" sboTerm="SBO:0000299" id="M_C00048_c_Cytosol" name="C00048_c Glyoxylate" compartment="Cytosol" initialAmount="1" hasOnlySubstanceUnits="false" boundaryCondition="false" constant="false" fbc:charge="0"/>
      <species metaid="M_C00049_c_Cytosol" sboTerm="SBO:0000299" id="M_C00049_c_Cytosol" name="C00049_c L-Aspartate" compartment="Cytosol" initialAmount="1" hasOnlySubstanceUnits="false" boundaryCondition="false" constant="false" fbc:charge="0"/>
      <species metaid="M_C00051_c_Cytosol" sboTerm="SBO:0000299" id="M_C00051_c_Cytosol" name="C00051_c Glutathione" compartment="Cytosol" initialAmount="1" hasOnlySubstanceUnits="false" boundaryCondition="false" constant="false" fbc:charge="0"/>
      <species metaid="M_C00052_c_Cytosol" sboTerm="SBO:0000299" id="M_C00052_c_Cytosol" name="C00052_c UDP-alpha-D-galactose" compartment="Cytosol" initialAmount="1" hasOnlySubstanceUnits="false" boundaryCondition="false" constant="false" fbc:charge="0"/>
      <species metaid="M_C00054_c_Cytosol" sboTerm="SBO:0000299" id="M_C00054_c_Cytosol" name="C00054_c Adenosine 3&apos;,5&apos;-bisphosphate" compartment="Cytosol" initialAmount="1" hasOnlySubstanceUnits="false" boundaryCondition="false" constant="false" fbc:charge="0"/>
      <species metaid="M_C00055_c_Cytosol" sboTerm="SBO:0000299" id="M_C00055_c_Cytosol" name="C00055_c CMP" compartment="Cytosol" initialAmount="1" hasOnlySubstanceUnits="false" boundaryCondition="false" constant="false" fbc:charge="0"/>
      <species metaid="M_C00060_c_Cytosol" sboTerm="SBO:0000299" id="M_C00060_c_Cytosol" name="C00060_c Carboxylate" compartment="Cytosol" initialAmount="1" hasOnlySubstanceUnits="false" boundaryCondition="false" constant="false" fbc:charge="0"/>
      <species metaid="M_C00063_c_Cytosol" sboTerm="SBO:0000299" id="M_C00063_c_Cytosol" name="C00063_c CTP" compartment="Cytosol" initialAmount="1" hasOnlySubstanceUnits="false" boundaryCondition="false" constant="false" fbc:charge="0"/>
      <species metaid="M_C00064_c_Cytosol" sboTerm="SBO:0000299" id="M_C00064_c_Cytosol" name="C00064_c L-Glutamine" compartment="Cytosol" initialAmount="1" hasOnlySubstanceUnits="false" boundaryCondition="false" constant="false" fbc:charge="0"/>
      <species metaid="M_C00065_c_Cytosol" sboTerm="SBO:0000299" id="M_C00065_c_Cytosol" name="C00065_c L-Serine" compartment="Cytosol" initialAmount="1" hasOnlySubstanceUnits="false" boundaryCondition="false" constant="false" fbc:charge="0"/>
      <species metaid="M_C00067_c_Cytosol" sboTerm="SBO:0000299" id="M_C00067_c_Cytosol" name="C00067_c Formaldehyde" compartment="Cytosol" initialAmount="1" hasOnlySubstanceUnits="false" boundaryCondition="false" constant="false" fbc:charge="0"/>
      <species metaid="M_C00068_c_Cytosol" sboTerm="SBO:0000299" id="M_C00068_c_Cytosol" name="C00068_c Thiamin diphosphate" compartment="Cytosol" initialAmount="1" hasOnlySubstanceUnits="false" boundaryCondition="false" constant="false" fbc:charge="0"/>
      <species metaid="M_C00069_c_Cytosol" sboTerm="SBO:0000299" id="M_C00069_c_Cytosol" name="C00069_c Alcohol" compartment="Cytosol" initialAmount="1" hasOnlySubstanceUnits="false" boundaryCondition="false" constant="false" fbc:charge="0"/>
      <species metaid="M_C00071_c_Cytosol" sboTerm="SBO:0000299" id="M_C00071_c_Cytosol" name="C00071_c Aldehyde" compartment="Cytosol" initialAmount="1" hasOnlySubstanceUnits="false" boundaryCondition="false" constant="false" fbc:charge="0"/>
      <species metaid="M_C00073_c_Cytosol" sboTerm="SBO:0000299" id="M_C00073_c_Cytosol" name="C00073_c L-Methionine" compartment="Cytosol" initialAmount="1" hasOnlySubstanceUnits="false" boundaryCondition="false" constant="false" fbc:charge="0"/>
      <species metaid="M_C00074_c_Cytosol" sboTerm="SBO:0000299" id="M_C00074_c_Cytosol" name="C00074_c Phosphoenolpyruvate" compartment="Cytosol" initialAmount="1" hasOnlySubstanceUnits="false" boundaryCondition="false" constant="false" fbc:charge="0"/>
      <species metaid="M_C00075_c_Cytosol" sboTerm="SBO:0000299" id="M_C00075_c_Cytosol" name="C00075_c UTP" compartment="Cytosol" initialAmount="1" hasOnlySubstanceUnits="false" boundaryCondition="false" constant="false" fbc:charge="0"/>
      <species metaid="M_C00077_c_Cytosol" sboTerm="SBO:0000299" id="M_C00077_c_Cytosol" name="C00077_c L-Ornithine" compartment="Cytosol" initialAmount="1" hasOnlySubstanceUnits="false" boundaryCondition="false" constant="false" fbc:charge="0"/>
      <species metaid="M_C00078_c_Cytosol" sboTerm="SBO:0000299" id="M_C00078_c_Cytosol" name="C00078_c L-Tryptophan" compartment="Cytosol" initialAmount="1" hasOnlySubstanceUnits="false" boundaryCondition="false" constant="false" fbc:charge="0"/>
      <species metaid="M_C00079_c_Cytosol" sboTerm="SBO:0000299" id="M_C00079_c_Cytosol" name="C00079_c L-Phenylalanine" compartment="Cytosol" initialAmount="1" hasOnlySubstanceUnits="false" boundaryCondition="false" constant="false" fbc:charge="0"/>
      <species metaid="M_C00080_c_Cytosol" sboTerm="SBO:0000299" id="M_C00080_c_Cytosol" name="C00080_c H+" compartment="Cytosol" initialAmount="1" hasOnlySubstanceUnits="false" boundaryCondition="false" constant="false" fbc:charge="0"/>
      <species metaid="M_C00081_c_Cytosol" sboTerm="SBO:0000299" id="M_C00081_c_Cytosol" name="C00081_c ITP" compartment="Cytosol" initialAmount="1" hasOnlySubstanceUnits="false" boundaryCondition="false" constant="false" fbc:charge="0"/>
      <species metaid="M_C00082_c_Cytosol" sboTerm="SBO:0000299" id="M_C00082_c_Cytosol" name="C00082_c L-Tyrosine" compartment="Cytosol" initialAmount="1" hasOnlySubstanceUnits="false" boundaryCondition="false" constant="false" fbc:charge="0"/>
      <species metaid="M_C00084_c_Cytosol" sboTerm="SBO:0000299" id="M_C00084_c_Cytosol" name="C00084_c Acetaldehyde" compartment="Cytosol" initialAmount="1" hasOnlySubstanceUnits="false" boundaryCondition="false" constant="false" fbc:charge="0"/>
      <species metaid="M_C00085_c_Cytosol" sboTerm="SBO:0000299" id="M_C00085_c_Cytosol" name="C00085_c D-Fructose 6-phosphate" compartment="Cytosol" initialAmount="1" hasOnlySubstanceUnits="false" boundaryCondition="false" constant="false" fbc:charge="0"/>
      <species metaid="M_C00089_c_Cytosol" sboTerm="SBO:0000299" id="M_C00089_c_Cytosol" name="C00089_c Sucrose" compartment="Cytosol" initialAmount="1" hasOnlySubstanceUnits="false" boundaryCondition="false" constant="false" fbc:charge="0"/>
      <species metaid="M_C00091_c_Cytosol" sboTerm="SBO:0000299" id="M_C00091_c_Cytosol" name="C00091_c Succinyl-CoA" compartment="Cytosol" initialAmount="1" hasOnlySubstanceUnits="false" boundaryCondition="false" constant="false" fbc:charge="0"/>
      <species metaid="M_C00092_c_Cytosol" sboTerm="SBO:0000299" id="M_C00092_c_Cytosol" name="C00092_c D-Glucose 6-phosphate" compartment="Cytosol" initialAmount="1" hasOnlySubstanceUnits="false" boundaryCondition="false" constant="false" fbc:charge="0"/>
      <species metaid="M_C00094_c_Cytosol" sboTerm="SBO:0000299" id="M_C00094_c_Cytosol" name="C00094_c Sulfite" compartment="Cytosol" initialAmount="1" hasOnlySubstanceUnits="false" boundaryCondition="false" constant="false" fbc:charge="0"/>
      <species metaid="M_C00095_c_Cytosol" sboTerm="SBO:0000299" id="M_C00095_c_Cytosol" name="C00095_c D-Fructose" compartment="Cytosol" initialAmount="1" hasOnlySubstanceUnits="false" boundaryCondition="false" constant="false" fbc:charge="0"/>
      <species metaid="M_C00096_c_Cytosol" sboTerm="SBO:0000299" id="M_C00096_c_Cytosol" name="C00096_c GDP-mannose" compartment="Cytosol" initialAmount="1" hasOnlySubstanceUnits="false" boundaryCondition="false" constant="false" fbc:charge="0"/>
      <species metaid="M_C00097_c_Cytosol" sboTerm="SBO:0000299" id="M_C00097_c_Cytosol" name="C00097_c L-Cysteine" compartment="Cytosol" initialAmount="1" hasOnlySubstanceUnits="false" boundaryCondition="false" constant="false" fbc:charge="0"/>
      <species metaid="M_C00099_c_Cytosol" sboTerm="SBO:0000299" id="M_C00099_c_Cytosol" name="C00099_c beta-Alanine" compartment="Cytosol" initialAmount="1" hasOnlySubstanceUnits="false" boundaryCondition="false" constant="false" fbc:charge="0"/>
      <species metaid="M_C00100_c_Cytosol" sboTerm="SBO:0000299" id="M_C00100_c_Cytosol" name="C00100_c Propanoyl-CoA" compartment="Cytosol" initialAmount="1" hasOnlySubstanceUnits="false" boundaryCondition="false" constant="false" fbc:charge="0"/>
      <species metaid="M_C00101_c_Cytosol" sboTerm="SBO:0000299" id="M_C00101_c_Cytosol" name="C00101_c Tetrahydrofolate" compartment="Cytosol" initialAmount="1" hasOnlySubstanceUnits="false" boundaryCondition="false" constant="false" fbc:charge="0"/>
      <species metaid="M_C00103_c_Cytosol" sboTerm="SBO:0000299" id="M_C00103_c_Cytosol" name="C00103_c D-Glucose 1-phosphate" compartment="Cytosol" initialAmount="1" hasOnlySubstanceUnits="false" boundaryCondition="false" constant="false" fbc:charge="0"/>
      <species metaid="M_C00104_c_Cytosol" sboTerm="SBO:0000299" id="M_C00104_c_Cytosol" name="C00104_c IDP" compartment="Cytosol" initialAmount="1" hasOnlySubstanceUnits="false" boundaryCondition="false" constant="false" fbc:charge="0"/>
      <species metaid="M_C00105_c_Cytosol" sboTerm="SBO:0000299" id="M_C00105_c_Cytosol" name="C00105_c UMP" compartment="Cytosol" initialAmount="1" hasOnlySubstanceUnits="false" boundaryCondition="false" constant="false" fbc:charge="0"/>
      <species metaid="M_C00106_c_Cytosol" sboTerm="SBO:0000299" id="M_C00106_c_Cytosol" name="C00106_c Uracil" compartment="Cytosol" initialAmount="1" hasOnlySubstanceUnits="false" boundaryCondition="false" constant="false" fbc:charge="0"/>
      <species metaid="M_C00109_c_Cytosol" sboTerm="SBO:0000299" id="M_C00109_c_Cytosol" name="C00109_c 2-Oxobutanoate" compartment="Cytosol" initialAmount="1" hasOnlySubstanceUnits="false" boundaryCondition="false" constant="false" fbc:charge="0"/>
      <species metaid="M_C00110_c_Cytosol" sboTerm="SBO:0000299" id="M_C00110_c_Cytosol" name="C00110_c Dolichyl phosphate" compartment="Cytosol" initialAmount="1" hasOnlySubstanceUnits="false" boundaryCondition="false" constant="false" fbc:charge="0"/>
      <species metaid="M_C00111_c_Cytosol" sboTerm="SBO:0000299" id="M_C00111_c_Cytosol" name="C00111_c Glycerone phosphate" compartment="Cytosol" initialAmount="1" hasOnlySubstanceUnits="false" boundaryCondition="false" constant="false" fbc:charge="0"/>
      <species metaid="M_C00112_c_Cytosol" sboTerm="SBO:0000299" id="M_C00112_c_Cytosol" name="C00112_c CDP" compartment="Cytosol" initialAmount="1" hasOnlySubstanceUnits="false" boundaryCondition="false" constant="false" fbc:charge="0"/>
      <species metaid="M_C00114_c_Cytosol" sboTerm="SBO:0000299" id="M_C00114_c_Cytosol" name="C00114_c Choline" compartment="Cytosol" initialAmount="1" hasOnlySubstanceUnits="false" boundaryCondition="false" constant="false" fbc:charge="0"/>
      <species metaid="M_C00116_c_Cytosol" sboTerm="SBO:0000299" id="M_C00116_c_Cytosol" name="C00116_c Glycerol" compartment="Cytosol" initialAmount="1" hasOnlySubstanceUnits="false" boundaryCondition="false" constant="false" fbc:charge="0"/>
      <species metaid="M_C00117_c_Cytosol" sboTerm="SBO:0000299" id="M_C00117_c_Cytosol" name="C00117_c D-Ribose 5-phosphate" compartment="Cytosol" initialAmount="1" hasOnlySubstanceUnits="false" boundaryCondition="false" constant="false" fbc:charge="0"/>
      <species metaid="M_C00118_c_Cytosol" sboTerm="SBO:0000299" id="M_C00118_c_Cytosol" name="C00118_c D-Glyceraldehyde 3-phosphate" compartment="Cytosol" initialAmount="1" hasOnlySubstanceUnits="false" boundaryCondition="false" constant="false" fbc:charge="0"/>
      <species metaid="M_C00119_c_Cytosol" sboTerm="SBO:0000299" id="M_C00119_c_Cytosol" name="C00119_c 5-Phospho-alpha-D-ribose 1-diphosphate" compartment="Cytosol" initialAmount="1" hasOnlySubstanceUnits="false" boundaryCondition="false" constant="false" fbc:charge="0"/>
      <species metaid="M_C00122_c_Cytosol" sboTerm="SBO:0000299" id="M_C00122_c_Cytosol" name="C00122_c Fumarate" compartment="Cytosol" initialAmount="1" hasOnlySubstanceUnits="false" boundaryCondition="false" constant="false" fbc:charge="0"/>
      <species metaid="M_C00124_c_Cytosol" sboTerm="SBO:0000299" id="M_C00124_c_Cytosol" name="C00124_c D-Galactose" compartment="Cytosol" initialAmount="1" hasOnlySubstanceUnits="false" boundaryCondition="false" constant="false" fbc:charge="0"/>
      <species metaid="M_C00127_c_Cytosol" sboTerm="SBO:0000299" id="M_C00127_c_Cytosol" name="C00127_c Glutathione disulfide" compartment="Cytosol" initialAmount="1" hasOnlySubstanceUnits="false" boundaryCondition="false" constant="false" fbc:charge="0"/>
      <species metaid="M_C00129_c_Cytosol" sboTerm="SBO:0000299" id="M_C00129_c_Cytosol" name="C00129_c Isopentenyl diphosphate" compartment="Cytosol" initialAmount="1" hasOnlySubstanceUnits="false" boundaryCondition="false" constant="false" fbc:charge="0"/>
      <species metaid="M_C00130_c_Cytosol" sboTerm="SBO:0000299" id="M_C00130_c_Cytosol" name="C00130_c IMP" compartment="Cytosol" initialAmount="1" hasOnlySubstanceUnits="false" boundaryCondition="false" constant="false" fbc:charge="0"/>
      <species metaid="M_C00131_c_Cytosol" sboTerm="SBO:0000299" id="M_C00131_c_Cytosol" name="C00131_c dATP" compartment="Cytosol" initialAmount="1" hasOnlySubstanceUnits="false" boundaryCondition="false" constant="false" fbc:charge="0"/>
      <species metaid="M_C00132_c_Cytosol" sboTerm="SBO:0000299" id="M_C00132_c_Cytosol" name="C00132_c Methanol" compartment="Cytosol" initialAmount="1" hasOnlySubstanceUnits="false" boundaryCondition="false" constant="false" fbc:charge="0"/>
      <species metaid="M_C00133_c_Cytosol" sboTerm="SBO:0000299" id="M_C00133_c_Cytosol" name="C00133_c D-Alanine" compartment="Cytosol" initialAmount="1" hasOnlySubstanceUnits="false" boundaryCondition="false" constant="false" fbc:charge="0"/>
      <species metaid="M_C00134_c_Cytosol" sboTerm="SBO:0000299" id="M_C00134_c_Cytosol" name="C00134_c Putrescine" compartment="Cytosol" initialAmount="1" hasOnlySubstanceUnits="false" boundaryCondition="false" constant="false" fbc:charge="0"/>
      <species metaid="M_C00136_c_Cytosol" sboTerm="SBO:0000299" id="M_C00136_c_Cytosol" name="C00136_c Butanoyl-CoA" compartment="Cytosol" initialAmount="1" hasOnlySubstanceUnits="false" boundaryCondition="false" constant="false" fbc:charge="0"/>
      <species metaid="M_C00137_c_Cytosol" sboTerm="SBO:0000299" id="M_C00137_c_Cytosol" name="C00137_c myo-Inositol" compartment="Cytosol" initialAmount="1" hasOnlySubstanceUnits="false" boundaryCondition="false" constant="false" fbc:charge="0"/>
      <species metaid="M_C00140_c_Cytosol" sboTerm="SBO:0000299" id="M_C00140_c_Cytosol" name="C00140_c N-Acetyl-D-glucosamine" compartment="Cytosol" initialAmount="1" hasOnlySubstanceUnits="false" boundaryCondition="false" constant="false" fbc:charge="0"/>
      <species metaid="M_C00141_c_Cytosol" sboTerm="SBO:0000299" id="M_C00141_c_Cytosol" name="C00141_c 3-Methyl-2-oxobutanoic acid" compartment="Cytosol" initialAmount="1" hasOnlySubstanceUnits="false" boundaryCondition="false" constant="false" fbc:charge="0"/>
      <species metaid="M_C00143_c_Cytosol" sboTerm="SBO:0000299" id="M_C00143_c_Cytosol" name="C00143_c 5,10-Methylenetetrahydrofolate" compartment="Cytosol" initialAmount="1" hasOnlySubstanceUnits="false" boundaryCondition="false" constant="false" fbc:charge="0"/>
      <species metaid="M_C00144_c_Cytosol" sboTerm="SBO:0000299" id="M_C00144_c_Cytosol" name="C00144_c GMP" compartment="Cytosol" initialAmount="1" hasOnlySubstanceUnits="false" boundaryCondition="false" constant="false" fbc:charge="0"/>
      <species metaid="M_C00148_c_Cytosol" sboTerm="SBO:0000299" id="M_C00148_c_Cytosol" name="C00148_c L-Proline" compartment="Cytosol" initialAmount="1" hasOnlySubstanceUnits="false" boundaryCondition="false" constant="false" fbc:charge="0"/>
      <species metaid="M_C00151_c_Cytosol" sboTerm="SBO:0000299" id="M_C00151_c_Cytosol" name="C00151_c L-Amino acid" compartment="Cytosol" initialAmount="1" hasOnlySubstanceUnits="false" boundaryCondition="false" constant="false" fbc:charge="0"/>
      <species metaid="M_C00152_c_Cytosol" sboTerm="SBO:0000299" id="M_C00152_c_Cytosol" name="C00152_c L-Asparagine" compartment="Cytosol" initialAmount="1" hasOnlySubstanceUnits="false" boundaryCondition="false" constant="false" fbc:charge="0"/>
      <species metaid="M_C00153_c_Cytosol" sboTerm="SBO:0000299" id="M_C00153_c_Cytosol" name="C00153_c Nicotinamide" compartment="Cytosol" initialAmount="1" hasOnlySubstanceUnits="false" boundaryCondition="false" constant="false" fbc:charge="0"/>
      <species metaid="M_C00154_c_Cytosol" sboTerm="SBO:0000299" id="M_C00154_c_Cytosol" name="C00154_c Palmitoyl-CoA" compartment="Cytosol" initialAmount="1" hasOnlySubstanceUnits="false" boundaryCondition="false" constant="false" fbc:charge="0"/>
      <species metaid="M_C00155_c_Cytosol" sboTerm="SBO:0000299" id="M_C00155_c_Cytosol" name="C00155_c L-Homocysteine" compartment="Cytosol" initialAmount="1" hasOnlySubstanceUnits="false" boundaryCondition="false" constant="false" fbc:charge="0"/>
      <species metaid="M_C00157_c_Cytosol" sboTerm="SBO:0000299" id="M_C00157_c_Cytosol" name="C00157_c Phosphatidylcholine" compartment="Cytosol" initialAmount="1" hasOnlySubstanceUnits="false" boundaryCondition="false" constant="false" fbc:charge="0"/>
      <species metaid="M_C00159_c_Cytosol" sboTerm="SBO:0000299" id="M_C00159_c_Cytosol" name="C00159_c D-Mannose" compartment="Cytosol" initialAmount="1" hasOnlySubstanceUnits="false" boundaryCondition="false" constant="false" fbc:charge="0"/>
      <species metaid="M_C00160_c_Cytosol" sboTerm="SBO:0000299" id="M_C00160_c_Cytosol" name="C00160_c Glycolate" compartment="Cytosol" initialAmount="1" hasOnlySubstanceUnits="false" boundaryCondition="false" constant="false" fbc:charge="0"/>
      <species metaid="M_C00161_c_Cytosol" sboTerm="SBO:0000299" id="M_C00161_c_Cytosol" name="C00161_c 2-Oxo acid" compartment="Cytosol" initialAmount="1" hasOnlySubstanceUnits="false" boundaryCondition="false" constant="false" fbc:charge="0"/>
      <species metaid="M_C00162_c_Cytosol" sboTerm="SBO:0000299" id="M_C00162_c_Cytosol" name="C00162_c Fatty acid" compartment="Cytosol" initialAmount="1" hasOnlySubstanceUnits="false" boundaryCondition="false" constant="false" fbc:charge="0"/>
      <species metaid="M_C00163_c_Cytosol" sboTerm="SBO:0000299" id="M_C00163_c_Cytosol" name="C00163_c Propanoate" compartment="Cytosol" initialAmount="1" hasOnlySubstanceUnits="false" boundaryCondition="false" constant="false" fbc:charge="0"/>
      <species metaid="M_C00164_c_Cytosol" sboTerm="SBO:0000299" id="M_C00164_c_Cytosol" name="C00164_c Acetoacetate" compartment="Cytosol" initialAmount="1" hasOnlySubstanceUnits="false" boundaryCondition="false" constant="false" fbc:charge="0"/>
      <species metaid="M_C00165_c_Cytosol" sboTerm="SBO:0000299" id="M_C00165_c_Cytosol" name="C00165_c Diacylglycerol" compartment="Cytosol" initialAmount="1" hasOnlySubstanceUnits="false" boundaryCondition="false" constant="false" fbc:charge="0"/>
      <species metaid="M_C00166_c_Cytosol" sboTerm="SBO:0000299" id="M_C00166_c_Cytosol" name="C00166_c Phenylpyruvate" compartment="Cytosol" initialAmount="1" hasOnlySubstanceUnits="false" boundaryCondition="false" constant="false" fbc:charge="0"/>
      <species metaid="M_C00167_c_Cytosol" sboTerm="SBO:0000299" id="M_C00167_c_Cytosol" name="C00167_c UDP-glucuronate" compartment="Cytosol" initialAmount="1" hasOnlySubstanceUnits="false" boundaryCondition="false" constant="false" fbc:charge="0"/>
      <species metaid="M_C00170_c_Cytosol" sboTerm="SBO:0000299" id="M_C00170_c_Cytosol" name="C00170_c 5&apos;-Methylthioadenosine" compartment="Cytosol" initialAmount="1" hasOnlySubstanceUnits="false" boundaryCondition="false" constant="false" fbc:charge="0"/>
      <species metaid="M_C00177_c_Cytosol" sboTerm="SBO:0000299" id="M_C00177_c_Cytosol" name="C00177_c Cyanide ion" compartment="Cytosol" initialAmount="1" hasOnlySubstanceUnits="false" boundaryCondition="false" constant="false" fbc:charge="0"/>
      <species metaid="M_C00178_c_Cytosol" sboTerm="SBO:0000299" id="M_C00178_c_Cytosol" name="C00178_c Thymine" compartment="Cytosol" initialAmount="1" hasOnlySubstanceUnits="false" boundaryCondition="false" constant="false" fbc:charge="0"/>
      <species metaid="M_C00183_c_Cytosol" sboTerm="SBO:0000299" id="M_C00183_c_Cytosol" name="C00183_c L-Valine" compartment="Cytosol" initialAmount="1" hasOnlySubstanceUnits="false" boundaryCondition="false" constant="false" fbc:charge="0"/>
      <species metaid="M_C00184_c_Cytosol" sboTerm="SBO:0000299" id="M_C00184_c_Cytosol" name="C00184_c Glycerone" compartment="Cytosol" initialAmount="1" hasOnlySubstanceUnits="false" boundaryCondition="false" constant="false" fbc:charge="0"/>
      <species metaid="M_C00187_c_Cytosol" sboTerm="SBO:0000299" id="M_C00187_c_Cytosol" name="C00187_c Cholesterol" compartment="Cytosol" initialAmount="1" hasOnlySubstanceUnits="false" boundaryCondition="false" constant="false" fbc:charge="0"/>
      <species metaid="M_C00188_c_Cytosol" sboTerm="SBO:0000299" id="M_C00188_c_Cytosol" name="C00188_c L-Threonine" compartment="Cytosol" initialAmount="1" hasOnlySubstanceUnits="false" boundaryCondition="false" constant="false" fbc:charge="0"/>
      <species metaid="M_C00190_c_Cytosol" sboTerm="SBO:0000299" id="M_C00190_c_Cytosol" name="C00190_c UDP-D-xylose" compartment="Cytosol" initialAmount="1" hasOnlySubstanceUnits="false" boundaryCondition="false" constant="false" fbc:charge="0"/>
      <species metaid="M_C00195_c_Cytosol" sboTerm="SBO:0000299" id="M_C00195_c_Cytosol" name="C00195_c N-Acylsphingosine" compartment="Cytosol" initialAmount="1" hasOnlySubstanceUnits="false" boundaryCondition="false" constant="false" fbc:charge="0"/>
      <species metaid="M_C00197_c_Cytosol" sboTerm="SBO:0000299" id="M_C00197_c_Cytosol" name="C00197_c 3-Phospho-D-glycerate" compartment="Cytosol" initialAmount="1" hasOnlySubstanceUnits="false" boundaryCondition="false" constant="false" fbc:charge="0"/>
      <species metaid="M_C00199_c_Cytosol" sboTerm="SBO:0000299" id="M_C00199_c_Cytosol" name="C00199_c D-Ribulose 5-phosphate" compartment="Cytosol" initialAmount="1" hasOnlySubstanceUnits="false" boundaryCondition="false" constant="false" fbc:charge="0"/>
      <species metaid="M_C00201_c_Cytosol" sboTerm="SBO:0000299" id="M_C00201_c_Cytosol" name="C00201_c Nucleoside triphosphate" compartment="Cytosol" initialAmount="1" hasOnlySubstanceUnits="false" boundaryCondition="false" constant="false" fbc:charge="0"/>
      <species metaid="M_C00207_c_Cytosol" sboTerm="SBO:0000299" id="M_C00207_c_Cytosol" name="C00207_c Acetone" compartment="Cytosol" initialAmount="1" hasOnlySubstanceUnits="false" boundaryCondition="false" constant="false" fbc:charge="0"/>
      <species metaid="M_C00208_c_Cytosol" sboTerm="SBO:0000299" id="M_C00208_c_Cytosol" name="C00208_c Maltose" compartment="Cytosol" initialAmount="1" hasOnlySubstanceUnits="false" boundaryCondition="false" constant="false" fbc:charge="0"/>
      <species metaid="M_C00212_c_Cytosol" sboTerm="SBO:0000299" id="M_C00212_c_Cytosol" name="C00212_c Adenosine" compartment="Cytosol" initialAmount="1" hasOnlySubstanceUnits="false" boundaryCondition="false" constant="false" fbc:charge="0"/>
      <species metaid="M_C00213_c_Cytosol" sboTerm="SBO:0000299" id="M_C00213_c_Cytosol" name="C00213_c Sarcosine" compartment="Cytosol" initialAmount="1" hasOnlySubstanceUnits="false" boundaryCondition="false" constant="false" fbc:charge="0"/>
      <species metaid="M_C00214_c_Cytosol" sboTerm="SBO:0000299" id="M_C00214_c_Cytosol" name="C00214_c Thymidine" compartment="Cytosol" initialAmount="1" hasOnlySubstanceUnits="false" boundaryCondition="false" constant="false" fbc:charge="0"/>
      <species metaid="M_C00218_c_Cytosol" sboTerm="SBO:0000299" id="M_C00218_c_Cytosol" name="C00218_c Methylamine" compartment="Cytosol" initialAmount="1" hasOnlySubstanceUnits="false" boundaryCondition="false" constant="false" fbc:charge="0"/>
      <species metaid="M_C00221_c_Cytosol" sboTerm="SBO:0000299" id="M_C00221_c_Cytosol" name="C00221_c beta-D-Glucose" compartment="Cytosol" initialAmount="1" hasOnlySubstanceUnits="false" boundaryCondition="false" constant="false" fbc:charge="0"/>
      <species metaid="M_C00222_c_Cytosol" sboTerm="SBO:0000299" id="M_C00222_c_Cytosol" name="C00222_c 3-Oxopropanoate" compartment="Cytosol" initialAmount="1" hasOnlySubstanceUnits="false" boundaryCondition="false" constant="false" fbc:charge="0"/>
      <species metaid="M_C00229_c_Cytosol" sboTerm="SBO:0000299" id="M_C00229_c_Cytosol" name="C00229_c Acyl-carrier protein" compartment="Cytosol" initialAmount="1" hasOnlySubstanceUnits="false" boundaryCondition="false" constant="false" fbc:charge="0"/>
      <species metaid="M_C00231_c_Cytosol" sboTerm="SBO:0000299" id="M_C00231_c_Cytosol" name="C00231_c D-Xylulose 5-phosphate" compartment="Cytosol" initialAmount="1" hasOnlySubstanceUnits="false" boundaryCondition="false" constant="false" fbc:charge="0"/>
      <species metaid="M_C00232_c_Cytosol" sboTerm="SBO:0000299" id="M_C00232_c_Cytosol" name="C00232_c Succinate semialdehyde" compartment="Cytosol" initialAmount="1" hasOnlySubstanceUnits="false" boundaryCondition="false" constant="false" fbc:charge="0"/>
      <species metaid="M_C00234_c_Cytosol" sboTerm="SBO:0000299" id="M_C00234_c_Cytosol" name="C00234_c 10-Formyltetrahydrofolate" compartment="Cytosol" initialAmount="1" hasOnlySubstanceUnits="false" boundaryCondition="false" constant="false" fbc:charge="0"/>
      <species metaid="M_C00235_c_Cytosol" sboTerm="SBO:0000299" id="M_C00235_c_Cytosol" name="C00235_c Dimethylallyl diphosphate" compartment="Cytosol" initialAmount="1" hasOnlySubstanceUnits="false" boundaryCondition="false" constant="false" fbc:charge="0"/>
      <species metaid="M_C00239_c_Cytosol" sboTerm="SBO:0000299" id="M_C00239_c_Cytosol" name="C00239_c dCMP" compartment="Cytosol" initialAmount="1" hasOnlySubstanceUnits="false" boundaryCondition="false" constant="false" fbc:charge="0"/>
      <species metaid="M_C00241_c_Cytosol" sboTerm="SBO:0000299" id="M_C00241_c_Cytosol" name="C00241_c Amide" compartment="Cytosol" initialAmount="1" hasOnlySubstanceUnits="false" boundaryCondition="false" constant="false" fbc:charge="0"/>
      <species metaid="M_C00243_c_Cytosol" sboTerm="SBO:0000299" id="M_C00243_c_Cytosol" name="C00243_c Lactose" compartment="Cytosol" initialAmount="1" hasOnlySubstanceUnits="false" boundaryCondition="false" constant="false" fbc:charge="0"/>
      <species metaid="M_C00245_c_Cytosol" sboTerm="SBO:0000299" id="M_C00245_c_Cytosol" name="C00245_c Taurine" compartment="Cytosol" initialAmount="1" hasOnlySubstanceUnits="false" boundaryCondition="false" constant="false" fbc:charge="0"/>
      <species metaid="M_C00248_c_Cytosol" sboTerm="SBO:0000299" id="M_C00248_c_Cytosol" name="C00248_c Lipoamide" compartment="Cytosol" initialAmount="1" hasOnlySubstanceUnits="false" boundaryCondition="false" constant="false" fbc:charge="0"/>
      <species metaid="M_C00249_c_Cytosol" sboTerm="SBO:0000299" id="M_C00249_c_Cytosol" name="C00249_c Hexadecanoic acid" compartment="Cytosol" initialAmount="1" hasOnlySubstanceUnits="false" boundaryCondition="false" constant="false" fbc:charge="0"/>
      <species metaid="M_C00250_c_Cytosol" sboTerm="SBO:0000299" id="M_C00250_c_Cytosol" name="C00250_c Pyridoxal" compartment="Cytosol" initialAmount="1" hasOnlySubstanceUnits="false" boundaryCondition="false" constant="false" fbc:charge="0"/>
      <species metaid="M_C00251_c_Cytosol" sboTerm="SBO:0000299" id="M_C00251_c_Cytosol" name="C00251_c Chorismate" compartment="Cytosol" initialAmount="1" hasOnlySubstanceUnits="false" boundaryCondition="false" constant="false" fbc:charge="0"/>
      <species metaid="M_C00253_c_Cytosol" sboTerm="SBO:0000299" id="M_C00253_c_Cytosol" name="C00253_c Nicotinate" compartment="Cytosol" initialAmount="1" hasOnlySubstanceUnits="false" boundaryCondition="false" constant="false" fbc:charge="0"/>
      <species metaid="M_C00258_c_Cytosol" sboTerm="SBO:0000299" id="M_C00258_c_Cytosol" name="C00258_c D-Glycerate" compartment="Cytosol" initialAmount="1" hasOnlySubstanceUnits="false" boundaryCondition="false" constant="false" fbc:charge="0"/>
      <species metaid="M_C00264_c_Cytosol" sboTerm="SBO:0000299" id="M_C00264_c_Cytosol" name="C00264_c 3-Oxoacyl-CoA" compartment="Cytosol" initialAmount="1" hasOnlySubstanceUnits="false" boundaryCondition="false" constant="false" fbc:charge="0"/>
      <species metaid="M_C00267_c_Cytosol" sboTerm="SBO:0000299" id="M_C00267_c_Cytosol" name="C00267_c alpha-D-Glucose" compartment="Cytosol" initialAmount="1" hasOnlySubstanceUnits="false" boundaryCondition="false" constant="false" fbc:charge="0"/>
      <species metaid="M_C00268_c_Cytosol" sboTerm="SBO:0000299" id="M_C00268_c_Cytosol" name="C00268_c Dihydrobiopterin" compartment="Cytosol" initialAmount="1" hasOnlySubstanceUnits="false" boundaryCondition="false" constant="false" fbc:charge="0"/>
      <species metaid="M_C00269_c_Cytosol" sboTerm="SBO:0000299" id="M_C00269_c_Cytosol" name="C00269_c CDP-diacylglycerol" compartment="Cytosol" initialAmount="1" hasOnlySubstanceUnits="false" boundaryCondition="false" constant="false" fbc:charge="0"/>
      <species metaid="M_C00272_c_Cytosol" sboTerm="SBO:0000299" id="M_C00272_c_Cytosol" name="C00272_c Tetrahydrobiopterin" compartment="Cytosol" initialAmount="1" hasOnlySubstanceUnits="false" boundaryCondition="false" constant="false" fbc:charge="0"/>
      <species metaid="M_C00275_c_Cytosol" sboTerm="SBO:0000299" id="M_C00275_c_Cytosol" name="C00275_c D-Mannose 6-phosphate" compartment="Cytosol" initialAmount="1" hasOnlySubstanceUnits="false" boundaryCondition="false" constant="false" fbc:charge="0"/>
      <species metaid="M_C00279_c_Cytosol" sboTerm="SBO:0000299" id="M_C00279_c_Cytosol" name="C00279_c D-Erythrose 4-phosphate" compartment="Cytosol" initialAmount="1" hasOnlySubstanceUnits="false" boundaryCondition="false" constant="false" fbc:charge="0"/>
      <species metaid="M_C00283_c_Cytosol" sboTerm="SBO:0000299" id="M_C00283_c_Cytosol" name="C00283_c Hydrogen sulfide" compartment="Cytosol" initialAmount="1" hasOnlySubstanceUnits="false" boundaryCondition="false" constant="false" fbc:charge="0"/>
      <species metaid="M_C00286_c_Cytosol" sboTerm="SBO:0000299" id="M_C00286_c_Cytosol" name="C00286_c dGTP" compartment="Cytosol" initialAmount="1" hasOnlySubstanceUnits="false" boundaryCondition="false" constant="false" fbc:charge="0"/>
      <species metaid="M_C00288_c_Cytosol" sboTerm="SBO:0000299" id="M_C00288_c_Cytosol" name="C00288_c HCO3" compartment="Cytosol" initialAmount="1" hasOnlySubstanceUnits="false" boundaryCondition="false" constant="false" fbc:charge="0"/>
      <species metaid="M_C00294_c_Cytosol" sboTerm="SBO:0000299" id="M_C00294_c_Cytosol" name="C00294_c Inosine" compartment="Cytosol" initialAmount="1" hasOnlySubstanceUnits="false" boundaryCondition="false" constant="false" fbc:charge="0"/>
      <species metaid="M_C00299_c_Cytosol" sboTerm="SBO:0000299" id="M_C00299_c_Cytosol" name="C00299_c Uridine" compartment="Cytosol" initialAmount="1" hasOnlySubstanceUnits="false" boundaryCondition="false" constant="false" fbc:charge="0"/>
      <species metaid="M_C00302_c_Cytosol" sboTerm="SBO:0000299" id="M_C00302_c_Cytosol" name="C00302_c Glutamate" compartment="Cytosol" initialAmount="1" hasOnlySubstanceUnits="false" boundaryCondition="false" constant="false" fbc:charge="0"/>
      <species metaid="M_C00314_c_Cytosol" sboTerm="SBO:0000299" id="M_C00314_c_Cytosol" name="C00314_c Pyridoxine" compartment="Cytosol" initialAmount="1" hasOnlySubstanceUnits="false" boundaryCondition="false" constant="false" fbc:charge="0"/>
      <species metaid="M_C00315_c_Cytosol" sboTerm="SBO:0000299" id="M_C00315_c_Cytosol" name="C00315_c Spermidine" compartment="Cytosol" initialAmount="1" hasOnlySubstanceUnits="false" boundaryCondition="false" constant="false" fbc:charge="0"/>
      <species metaid="M_C00320_c_Cytosol" sboTerm="SBO:0000299" id="M_C00320_c_Cytosol" name="C00320_c Thiosulfate" compartment="Cytosol" initialAmount="1" hasOnlySubstanceUnits="false" boundaryCondition="false" constant="false" fbc:charge="0"/>
      <species metaid="M_C00322_c_Cytosol" sboTerm="SBO:0000299" id="M_C00322_c_Cytosol" name="C00322_c 2-Oxoadipate" compartment="Cytosol" initialAmount="1" hasOnlySubstanceUnits="false" boundaryCondition="false" constant="false" fbc:charge="0"/>
      <species metaid="M_C00330_c_Cytosol" sboTerm="SBO:0000299" id="M_C00330_c_Cytosol" name="C00330_c Deoxyguanosine" compartment="Cytosol" initialAmount="1" hasOnlySubstanceUnits="false" boundaryCondition="false" constant="false" fbc:charge="0"/>
      <species metaid="M_C00332_c_Cytosol" sboTerm="SBO:0000299" id="M_C00332_c_Cytosol" name="C00332_c Acetoacetyl-CoA" compartment="Cytosol" initialAmount="1" hasOnlySubstanceUnits="false" boundaryCondition="false" constant="false" fbc:charge="0"/>
      <species metaid="M_C00334_c_Cytosol" sboTerm="SBO:0000299" id="M_C00334_c_Cytosol" name="C00334_c 4-Aminobutanoate" compartment="Cytosol" initialAmount="1" hasOnlySubstanceUnits="false" boundaryCondition="false" constant="false" fbc:charge="0"/>
      <species metaid="M_C00339_c_Cytosol" sboTerm="SBO:0000299" id="M_C00339_c_Cytosol" name="C00339_c Long-chain alcohol" compartment="Cytosol" initialAmount="1" hasOnlySubstanceUnits="false" boundaryCondition="false" constant="false" fbc:charge="0"/>
      <species metaid="M_C00341_c_Cytosol" sboTerm="SBO:0000299" id="M_C00341_c_Cytosol" name="C00341_c Geranyl diphosphate" compartment="Cytosol" initialAmount="1" hasOnlySubstanceUnits="false" boundaryCondition="false" constant="false" fbc:charge="0"/>
      <species metaid="M_C00342_c_Cytosol" sboTerm="SBO:0000299" id="M_C00342_c_Cytosol" name="C00342_c Thioredoxin" compartment="Cytosol" initialAmount="1" hasOnlySubstanceUnits="false" boundaryCondition="false" constant="false" fbc:charge="0"/>
      <species metaid="M_C00343_c_Cytosol" sboTerm="SBO:0000299" id="M_C00343_c_Cytosol" name="C00343_c Thioredoxin disulfide" compartment="Cytosol" initialAmount="1" hasOnlySubstanceUnits="false" boundaryCondition="false" constant="false" fbc:charge="0"/>
      <species metaid="M_C00346_c_Cytosol" sboTerm="SBO:0000299" id="M_C00346_c_Cytosol" name="C00346_c Ethanolamine phosphate" compartment="Cytosol" initialAmount="1" hasOnlySubstanceUnits="false" boundaryCondition="false" constant="false" fbc:charge="0"/>
      <species metaid="M_C00347_c_Cytosol" sboTerm="SBO:0000299" id="M_C00347_c_Cytosol" name="C00347_c Long-chain carboxylate" compartment="Cytosol" initialAmount="1" hasOnlySubstanceUnits="false" boundaryCondition="false" constant="false" fbc:charge="0"/>
      <species metaid="M_C00350_c_Cytosol" sboTerm="SBO:0000299" id="M_C00350_c_Cytosol" name="C00350_c Phosphatidylethanolamine" compartment="Cytosol" initialAmount="1" hasOnlySubstanceUnits="false" boundaryCondition="false" constant="false" fbc:charge="0"/>
      <species metaid="M_C00352_c_Cytosol" sboTerm="SBO:0000299" id="M_C00352_c_Cytosol" name="C00352_c D-Glucosamine 6-phosphate" compartment="Cytosol" initialAmount="1" hasOnlySubstanceUnits="false" boundaryCondition="false" constant="false" fbc:charge="0"/>
      <species metaid="M_C00353_c_Cytosol" sboTerm="SBO:0000299" id="M_C00353_c_Cytosol" name="C00353_c Geranylgeranyl diphosphate" compartment="Cytosol" initialAmount="1" hasOnlySubstanceUnits="false" boundaryCondition="false" constant="false" fbc:charge="0"/>
      <species metaid="M_C00354_c_Cytosol" sboTerm="SBO:0000299" id="M_C00354_c_Cytosol" name="C00354_c D-Fructose 1,6-bisphosphate" compartment="Cytosol" initialAmount="1" hasOnlySubstanceUnits="false" boundaryCondition="false" constant="false" fbc:charge="0"/>
      <species metaid="M_C00355_c_Cytosol" sboTerm="SBO:0000299" id="M_C00355_c_Cytosol" name="C00355_c 3,4-Dihydroxy-L-phenylalanine" compartment="Cytosol" initialAmount="1" hasOnlySubstanceUnits="false" boundaryCondition="false" constant="false" fbc:charge="0"/>
      <species metaid="M_C00357_c_Cytosol" sboTerm="SBO:0000299" id="M_C00357_c_Cytosol" name="C00357_c N-Acetyl-D-glucosamine 6-phosphate" compartment="Cytosol" initialAmount="1" hasOnlySubstanceUnits="false" boundaryCondition="false" constant="false" fbc:charge="0"/>
      <species metaid="M_C00360_c_Cytosol" sboTerm="SBO:0000299" id="M_C00360_c_Cytosol" name="C00360_c dAMP" compartment="Cytosol" initialAmount="1" hasOnlySubstanceUnits="false" boundaryCondition="false" constant="false" fbc:charge="0"/>
      <species metaid="M_C00362_c_Cytosol" sboTerm="SBO:0000299" id="M_C00362_c_Cytosol" name="C00362_c dGMP" compartment="Cytosol" initialAmount="1" hasOnlySubstanceUnits="false" boundaryCondition="false" constant="false" fbc:charge="0"/>
      <species metaid="M_C00364_c_Cytosol" sboTerm="SBO:0000299" id="M_C00364_c_Cytosol" name="C00364_c dTMP" compartment="Cytosol" initialAmount="1" hasOnlySubstanceUnits="false" boundaryCondition="false" constant="false" fbc:charge="0"/>
      <species metaid="M_C00365_c_Cytosol" sboTerm="SBO:0000299" id="M_C00365_c_Cytosol" name="C00365_c dUMP" compartment="Cytosol" initialAmount="1" hasOnlySubstanceUnits="false" boundaryCondition="false" constant="false" fbc:charge="0"/>
      <species metaid="M_C00369_c_Cytosol" sboTerm="SBO:0000299" id="M_C00369_c_Cytosol" name="C00369_c Starch" compartment="Cytosol" initialAmount="1" hasOnlySubstanceUnits="false" boundaryCondition="false" constant="false" fbc:charge="0"/>
      <species metaid="M_C00370_c_Cytosol" sboTerm="SBO:0000299" id="M_C00370_c_Cytosol" name="C00370_c Sterol" compartment="Cytosol" initialAmount="1" hasOnlySubstanceUnits="false" boundaryCondition="false" constant="false" fbc:charge="0"/>
      <species metaid="M_C00375_c_Cytosol" sboTerm="SBO:0000299" id="M_C00375_c_Cytosol" name="C00375_c Primary amine" compartment="Cytosol" initialAmount="1" hasOnlySubstanceUnits="false" boundaryCondition="false" constant="false" fbc:charge="0"/>
      <species metaid="M_C00378_c_Cytosol" sboTerm="SBO:0000299" id="M_C00378_c_Cytosol" name="C00378_c Thiamine" compartment="Cytosol" initialAmount="1" hasOnlySubstanceUnits="false" boundaryCondition="false" constant="false" fbc:charge="0"/>
      <species metaid="M_C00387_c_Cytosol" sboTerm="SBO:0000299" id="M_C00387_c_Cytosol" name="C00387_c Guanosine" compartment="Cytosol" initialAmount="1" hasOnlySubstanceUnits="false" boundaryCondition="false" constant="false" fbc:charge="0"/>
      <species metaid="M_C00398_c_Cytosol" sboTerm="SBO:0000299" id="M_C00398_c_Cytosol" name="C00398_c Tryptamine" compartment="Cytosol" initialAmount="1" hasOnlySubstanceUnits="false" boundaryCondition="false" constant="false" fbc:charge="0"/>
      <species metaid="M_C00407_c_Cytosol" sboTerm="SBO:0000299" id="M_C00407_c_Cytosol" name="C00407_c L-Isoleucine" compartment="Cytosol" initialAmount="1" hasOnlySubstanceUnits="false" boundaryCondition="false" constant="false" fbc:charge="0"/>
      <species metaid="M_C00412_c_Cytosol" sboTerm="SBO:0000299" id="M_C00412_c_Cytosol" name="C00412_c Stearoyl-CoA" compartment="Cytosol" initialAmount="1" hasOnlySubstanceUnits="false" boundaryCondition="false" constant="false" fbc:charge="0"/>
      <species metaid="M_C00415_c_Cytosol" sboTerm="SBO:0000299" id="M_C00415_c_Cytosol" name="C00415_c Dihydrofolate" compartment="Cytosol" initialAmount="1" hasOnlySubstanceUnits="false" boundaryCondition="false" constant="false" fbc:charge="0"/>
      <species metaid="M_C00416_c_Cytosol" sboTerm="SBO:0000299" id="M_C00416_c_Cytosol" name="C00416_c Phosphatidate" compartment="Cytosol" initialAmount="1" hasOnlySubstanceUnits="false" boundaryCondition="false" constant="false" fbc:charge="0"/>
      <species metaid="M_C00418_c_Cytosol" sboTerm="SBO:0000299" id="M_C00418_c_Cytosol" name="C00418_c (R)-Mevalonate" compartment="Cytosol" initialAmount="1" hasOnlySubstanceUnits="false" boundaryCondition="false" constant="false" fbc:charge="0"/>
      <species metaid="M_C00422_c_Cytosol" sboTerm="SBO:0000299" id="M_C00422_c_Cytosol" name="C00422_c Triacylglycerol" compartment="Cytosol" initialAmount="1" hasOnlySubstanceUnits="false" boundaryCondition="false" constant="false" fbc:charge="0"/>
      <species metaid="M_C00429_c_Cytosol" sboTerm="SBO:0000299" id="M_C00429_c_Cytosol" name="C00429_c 5,6-Dihydrouracil" compartment="Cytosol" initialAmount="1" hasOnlySubstanceUnits="false" boundaryCondition="false" constant="false" fbc:charge="0"/>
      <species metaid="M_C00430_c_Cytosol" sboTerm="SBO:0000299" id="M_C00430_c_Cytosol" name="C00430_c 5-Aminolevulinate" compartment="Cytosol" initialAmount="1" hasOnlySubstanceUnits="false" boundaryCondition="false" constant="false" fbc:charge="0"/>
      <species metaid="M_C00433_c_Cytosol" sboTerm="SBO:0000299" id="M_C00433_c_Cytosol" name="C00433_c 2,5-Dioxopentanoate" compartment="Cytosol" initialAmount="1" hasOnlySubstanceUnits="false" boundaryCondition="false" constant="false" fbc:charge="0"/>
      <species metaid="M_C00445_c_Cytosol" sboTerm="SBO:0000299" id="M_C00445_c_Cytosol" name="C00445_c 5,10-Methenyltetrahydrofolate" compartment="Cytosol" initialAmount="1" hasOnlySubstanceUnits="false" boundaryCondition="false" constant="false" fbc:charge="0"/>
      <species metaid="M_C00446_c_Cytosol" sboTerm="SBO:0000299" id="M_C00446_c_Cytosol" name="C00446_c alpha-D-Galactose 1-phosphate" compartment="Cytosol" initialAmount="1" hasOnlySubstanceUnits="false" boundaryCondition="false" constant="false" fbc:charge="0"/>
      <species metaid="M_C00447_c_Cytosol" sboTerm="SBO:0000299" id="M_C00447_c_Cytosol" name="C00447_c Sedoheptulose 1,7-bisphosphate" compartment="Cytosol" initialAmount="1" hasOnlySubstanceUnits="false" boundaryCondition="false" constant="false" fbc:charge="0"/>
      <species metaid="M_C00448_c_Cytosol" sboTerm="SBO:0000299" id="M_C00448_c_Cytosol" name="C00448_c trans,trans-Farnesyl diphosphate" compartment="Cytosol" initialAmount="1" hasOnlySubstanceUnits="false" boundaryCondition="false" constant="false" fbc:charge="0"/>
      <species metaid="M_C00449_c_Cytosol" sboTerm="SBO:0000299" id="M_C00449_c_Cytosol" name="C00449_c N6-(L-1,3-Dicarboxypropyl)-L-lysine" compartment="Cytosol" initialAmount="1" hasOnlySubstanceUnits="false" boundaryCondition="false" constant="false" fbc:charge="0"/>
      <species metaid="M_C00455_c_Cytosol" sboTerm="SBO:0000299" id="M_C00455_c_Cytosol" name="C00455_c Nicotinamide D-ribonucleotide" compartment="Cytosol" initialAmount="1" hasOnlySubstanceUnits="false" boundaryCondition="false" constant="false" fbc:charge="0"/>
      <species metaid="M_C00458_c_Cytosol" sboTerm="SBO:0000299" id="M_C00458_c_Cytosol" name="C00458_c dCTP" compartment="Cytosol" initialAmount="1" hasOnlySubstanceUnits="false" boundaryCondition="false" constant="false" fbc:charge="0"/>
      <species metaid="M_C00459_c_Cytosol" sboTerm="SBO:0000299" id="M_C00459_c_Cytosol" name="C00459_c dTTP" compartment="Cytosol" initialAmount="1" hasOnlySubstanceUnits="false" boundaryCondition="false" constant="false" fbc:charge="0"/>
      <species metaid="M_C00461_c_Cytosol" sboTerm="SBO:0000299" id="M_C00461_c_Cytosol" name="C00461_c Chitin" compartment="Cytosol" initialAmount="1" hasOnlySubstanceUnits="false" boundaryCondition="false" constant="false" fbc:charge="0"/>
      <species metaid="M_C00462_c_Cytosol" sboTerm="SBO:0000299" id="M_C00462_c_Cytosol" name="C00462_c Halide" compartment="Cytosol" initialAmount="1" hasOnlySubstanceUnits="false" boundaryCondition="false" constant="false" fbc:charge="0"/>
      <species metaid="M_C00468_c_Cytosol" sboTerm="SBO:0000299" id="M_C00468_c_Cytosol" name="C00468_c Estrone" compartment="Cytosol" initialAmount="1" hasOnlySubstanceUnits="false" boundaryCondition="false" constant="false" fbc:charge="0"/>
      <species metaid="M_C00475_c_Cytosol" sboTerm="SBO:0000299" id="M_C00475_c_Cytosol" name="C00475_c Cytidine" compartment="Cytosol" initialAmount="1" hasOnlySubstanceUnits="false" boundaryCondition="false" constant="false" fbc:charge="0"/>
      <species metaid="M_C00483_c_Cytosol" sboTerm="SBO:0000299" id="M_C00483_c_Cytosol" name="C00483_c Tyramine" compartment="Cytosol" initialAmount="1" hasOnlySubstanceUnits="false" boundaryCondition="false" constant="false" fbc:charge="0"/>
      <species metaid="M_C00491_c_Cytosol" sboTerm="SBO:0000299" id="M_C00491_c_Cytosol" name="C00491_c L-Cystine" compartment="Cytosol" initialAmount="1" hasOnlySubstanceUnits="false" boundaryCondition="false" constant="false" fbc:charge="0"/>
      <species metaid="M_C00492_c_Cytosol" sboTerm="SBO:0000299" id="M_C00492_c_Cytosol" name="C00492_c Raffinose" compartment="Cytosol" initialAmount="1" hasOnlySubstanceUnits="false" boundaryCondition="false" constant="false" fbc:charge="0"/>
      <species metaid="M_C00498_c_Cytosol" sboTerm="SBO:0000299" id="M_C00498_c_Cytosol" name="C00498_c ADP-glucose" compartment="Cytosol" initialAmount="1" hasOnlySubstanceUnits="false" boundaryCondition="false" constant="false" fbc:charge="0"/>
      <species metaid="M_C00504_c_Cytosol" sboTerm="SBO:0000299" id="M_C00504_c_Cytosol" name="C00504_c Folate" compartment="Cytosol" initialAmount="1" hasOnlySubstanceUnits="false" boundaryCondition="false" constant="false" fbc:charge="0"/>
      <species metaid="M_C00506_c_Cytosol" sboTerm="SBO:0000299" id="M_C00506_c_Cytosol" name="C00506_c L-Cysteate" compartment="Cytosol" initialAmount="1" hasOnlySubstanceUnits="false" boundaryCondition="false" constant="false" fbc:charge="0"/>
      <species metaid="M_C00510_c_Cytosol" sboTerm="SBO:0000299" id="M_C00510_c_Cytosol" name="C00510_c Oleoyl-CoA" compartment="Cytosol" initialAmount="1" hasOnlySubstanceUnits="false" boundaryCondition="false" constant="false" fbc:charge="0"/>
      <species metaid="M_C00512_c_Cytosol" sboTerm="SBO:0000299" id="M_C00512_c_Cytosol" name="C00512_c S-Benzoate coenzyme A" compartment="Cytosol" initialAmount="1" hasOnlySubstanceUnits="false" boundaryCondition="false" constant="false" fbc:charge="0"/>
      <species metaid="M_C00517_c_Cytosol" sboTerm="SBO:0000299" id="M_C00517_c_Cytosol" name="C00517_c Hexadecanal" compartment="Cytosol" initialAmount="1" hasOnlySubstanceUnits="false" boundaryCondition="false" constant="false" fbc:charge="0"/>
      <species metaid="M_C00526_c_Cytosol" sboTerm="SBO:0000299" id="M_C00526_c_Cytosol" name="C00526_c Deoxyuridine" compartment="Cytosol" initialAmount="1" hasOnlySubstanceUnits="false" boundaryCondition="false" constant="false" fbc:charge="0"/>
      <species metaid="M_C00527_c_Cytosol" sboTerm="SBO:0000299" id="M_C00527_c_Cytosol" name="C00527_c Glutaryl-CoA" compartment="Cytosol" initialAmount="1" hasOnlySubstanceUnits="false" boundaryCondition="false" constant="false" fbc:charge="0"/>
      <species metaid="M_C00534_c_Cytosol" sboTerm="SBO:0000299" id="M_C00534_c_Cytosol" name="C00534_c Pyridoxamine" compartment="Cytosol" initialAmount="1" hasOnlySubstanceUnits="false" boundaryCondition="false" constant="false" fbc:charge="0"/>
      <species metaid="M_C00542_c_Cytosol" sboTerm="SBO:0000299" id="M_C00542_c_Cytosol" name="C00542_c Cystathionine" compartment="Cytosol" initialAmount="1" hasOnlySubstanceUnits="false" boundaryCondition="false" constant="false" fbc:charge="0"/>
      <species metaid="M_C00543_c_Cytosol" sboTerm="SBO:0000299" id="M_C00543_c_Cytosol" name="C00543_c Dimethylamine" compartment="Cytosol" initialAmount="1" hasOnlySubstanceUnits="false" boundaryCondition="false" constant="false" fbc:charge="0"/>
      <species metaid="M_C00544_c_Cytosol" sboTerm="SBO:0000299" id="M_C00544_c_Cytosol" name="C00544_c Homogentisate" compartment="Cytosol" initialAmount="1" hasOnlySubstanceUnits="false" boundaryCondition="false" constant="false" fbc:charge="0"/>
      <species metaid="M_C00546_c_Cytosol" sboTerm="SBO:0000299" id="M_C00546_c_Cytosol" name="C00546_c Methylglyoxal" compartment="Cytosol" initialAmount="1" hasOnlySubstanceUnits="false" boundaryCondition="false" constant="false" fbc:charge="0"/>
      <species metaid="M_C00547_c_Cytosol" sboTerm="SBO:0000299" id="M_C00547_c_Cytosol" name="C00547_c L-Noradrenaline" compartment="Cytosol" initialAmount="1" hasOnlySubstanceUnits="false" boundaryCondition="false" constant="false" fbc:charge="0"/>
      <species metaid="M_C00550_c_Cytosol" sboTerm="SBO:0000299" id="M_C00550_c_Cytosol" name="C00550_c Sphingomyelin" compartment="Cytosol" initialAmount="1" hasOnlySubstanceUnits="false" boundaryCondition="false" constant="false" fbc:charge="0"/>
      <species metaid="M_C00555_c_Cytosol" sboTerm="SBO:0000299" id="M_C00555_c_Cytosol" name="C00555_c 4-Aminobutyraldehyde" compartment="Cytosol" initialAmount="1" hasOnlySubstanceUnits="false" boundaryCondition="false" constant="false" fbc:charge="0"/>
      <species metaid="M_C00559_c_Cytosol" sboTerm="SBO:0000299" id="M_C00559_c_Cytosol" name="C00559_c Deoxyadenosine" compartment="Cytosol" initialAmount="1" hasOnlySubstanceUnits="false" boundaryCondition="false" constant="false" fbc:charge="0"/>
      <species metaid="M_C00562_c_Cytosol" sboTerm="SBO:0000299" id="M_C00562_c_Cytosol" name="C00562_c Phosphoprotein" compartment="Cytosol" initialAmount="1" hasOnlySubstanceUnits="false" boundaryCondition="false" constant="false" fbc:charge="0"/>
      <species metaid="M_C00568_c_Cytosol" sboTerm="SBO:0000299" id="M_C00568_c_Cytosol" name="C00568_c 4-Aminobenzoate" compartment="Cytosol" initialAmount="1" hasOnlySubstanceUnits="false" boundaryCondition="false" constant="false" fbc:charge="0"/>
      <species metaid="M_C00570_c_Cytosol" sboTerm="SBO:0000299" id="M_C00570_c_Cytosol" name="C00570_c CDP-ethanolamine" compartment="Cytosol" initialAmount="1" hasOnlySubstanceUnits="false" boundaryCondition="false" constant="false" fbc:charge="0"/>
      <species metaid="M_C00577_c_Cytosol" sboTerm="SBO:0000299" id="M_C00577_c_Cytosol" name="C00577_c D-Glyceraldehyde" compartment="Cytosol" initialAmount="1" hasOnlySubstanceUnits="false" boundaryCondition="false" constant="false" fbc:charge="0"/>
      <species metaid="M_C00579_c_Cytosol" sboTerm="SBO:0000299" id="M_C00579_c_Cytosol" name="C00579_c Dihydrolipoamide" compartment="Cytosol" initialAmount="1" hasOnlySubstanceUnits="false" boundaryCondition="false" constant="false" fbc:charge="0"/>
      <species metaid="M_C00585_c_Cytosol" sboTerm="SBO:0000299" id="M_C00585_c_Cytosol" name="C00585_c Protein tyrosine" compartment="Cytosol" initialAmount="1" hasOnlySubstanceUnits="false" boundaryCondition="false" constant="false" fbc:charge="0"/>
      <species metaid="M_C00588_c_Cytosol" sboTerm="SBO:0000299" id="M_C00588_c_Cytosol" name="C00588_c Choline phosphate" compartment="Cytosol" initialAmount="1" hasOnlySubstanceUnits="false" boundaryCondition="false" constant="false" fbc:charge="0"/>
      <species metaid="M_C00601_c_Cytosol" sboTerm="SBO:0000299" id="M_C00601_c_Cytosol" name="C00601_c Phenylacetaldehyde" compartment="Cytosol" initialAmount="1" hasOnlySubstanceUnits="false" boundaryCondition="false" constant="false" fbc:charge="0"/>
      <species metaid="M_C00606_c_Cytosol" sboTerm="SBO:0000299" id="M_C00606_c_Cytosol" name="C00606_c 3-Sulfino-L-alanine" compartment="Cytosol" initialAmount="1" hasOnlySubstanceUnits="false" boundaryCondition="false" constant="false" fbc:charge="0"/>
      <species metaid="M_C00620_c_Cytosol" sboTerm="SBO:0000299" id="M_C00620_c_Cytosol" name="C00620_c alpha-D-Ribose 1-phosphate" compartment="Cytosol" initialAmount="1" hasOnlySubstanceUnits="false" boundaryCondition="false" constant="false" fbc:charge="0"/>
      <species metaid="M_C00627_c_Cytosol" sboTerm="SBO:0000299" id="M_C00627_c_Cytosol" name="C00627_c Pyridoxine phosphate" compartment="Cytosol" initialAmount="1" hasOnlySubstanceUnits="false" boundaryCondition="false" constant="false" fbc:charge="0"/>
      <species metaid="M_C00632_c_Cytosol" sboTerm="SBO:0000299" id="M_C00632_c_Cytosol" name="C00632_c 3-Hydroxyanthranilate" compartment="Cytosol" initialAmount="1" hasOnlySubstanceUnits="false" boundaryCondition="false" constant="false" fbc:charge="0"/>
      <species metaid="M_C00636_c_Cytosol" sboTerm="SBO:0000299" id="M_C00636_c_Cytosol" name="C00636_c D-Mannose 1-phosphate" compartment="Cytosol" initialAmount="1" hasOnlySubstanceUnits="false" boundaryCondition="false" constant="false" fbc:charge="0"/>
      <species metaid="M_C00637_c_Cytosol" sboTerm="SBO:0000299" id="M_C00637_c_Cytosol" name="C00637_c Indole-3-acetaldehyde" compartment="Cytosol" initialAmount="1" hasOnlySubstanceUnits="false" boundaryCondition="false" constant="false" fbc:charge="0"/>
      <species metaid="M_C00640_c_Cytosol" sboTerm="SBO:0000299" id="M_C00640_c_Cytosol" name="C00640_c (3S)-3-Hydroxyacyl-CoA" compartment="Cytosol" initialAmount="1" hasOnlySubstanceUnits="false" boundaryCondition="false" constant="false" fbc:charge="0"/>
      <species metaid="M_C00641_c_Cytosol" sboTerm="SBO:0000299" id="M_C00641_c_Cytosol" name="C00641_c 1,2-Diacyl-sn-glycerol" compartment="Cytosol" initialAmount="1" hasOnlySubstanceUnits="false" boundaryCondition="false" constant="false" fbc:charge="0"/>
      <species metaid="M_C00647_c_Cytosol" sboTerm="SBO:0000299" id="M_C00647_c_Cytosol" name="C00647_c Pyridoxamine phosphate" compartment="Cytosol" initialAmount="1" hasOnlySubstanceUnits="false" boundaryCondition="false" constant="false" fbc:charge="0"/>
      <species metaid="M_C00655_c_Cytosol" sboTerm="SBO:0000299" id="M_C00655_c_Cytosol" name="C00655_c Xanthosine 5&apos;-phosphate" compartment="Cytosol" initialAmount="1" hasOnlySubstanceUnits="false" boundaryCondition="false" constant="false" fbc:charge="0"/>
      <species metaid="M_C00658_c_Cytosol" sboTerm="SBO:0000299" id="M_C00658_c_Cytosol" name="C00658_c trans-2,3-Dehydroacyl-CoA" compartment="Cytosol" initialAmount="1" hasOnlySubstanceUnits="false" boundaryCondition="false" constant="false" fbc:charge="0"/>
      <species metaid="M_C00666_c_Cytosol" sboTerm="SBO:0000299" id="M_C00666_c_Cytosol" name="C00666_c LL-2,6-Diaminoheptanedioate" compartment="Cytosol" initialAmount="1" hasOnlySubstanceUnits="false" boundaryCondition="false" constant="false" fbc:charge="0"/>
      <species metaid="M_C00668_c_Cytosol" sboTerm="SBO:0000299" id="M_C00668_c_Cytosol" name="C00668_c alpha-D-Glucose 6-phosphate" compartment="Cytosol" initialAmount="1" hasOnlySubstanceUnits="false" boundaryCondition="false" constant="false" fbc:charge="0"/>
      <species metaid="M_C00669_c_Cytosol" sboTerm="SBO:0000299" id="M_C00669_c_Cytosol" name="C00669_c gamma-L-Glutamyl-L-cysteine" compartment="Cytosol" initialAmount="1" hasOnlySubstanceUnits="false" boundaryCondition="false" constant="false" fbc:charge="0"/>
      <species metaid="M_C00671_c_Cytosol" sboTerm="SBO:0000299" id="M_C00671_c_Cytosol" name="C00671_c (S)-3-Methyl-2-oxopentanoic acid" compartment="Cytosol" initialAmount="1" hasOnlySubstanceUnits="false" boundaryCondition="false" constant="false" fbc:charge="0"/>
      <species metaid="M_C00677_c_Cytosol" sboTerm="SBO:0000299" id="M_C00677_c_Cytosol" name="C00677_c Deoxynucleoside triphosphate" compartment="Cytosol" initialAmount="1" hasOnlySubstanceUnits="false" boundaryCondition="false" constant="false" fbc:charge="0"/>
      <species metaid="M_C00680_c_Cytosol" sboTerm="SBO:0000299" id="M_C00680_c_Cytosol" name="C00680_c meso-2,6-Diaminoheptanedioate" compartment="Cytosol" initialAmount="1" hasOnlySubstanceUnits="false" boundaryCondition="false" constant="false" fbc:charge="0"/>
      <species metaid="M_C00689_c_Cytosol" sboTerm="SBO:0000299" id="M_C00689_c_Cytosol" name="C00689_c alpha,alpha&apos;-Trehalose 6-phosphate" compartment="Cytosol" initialAmount="1" hasOnlySubstanceUnits="false" boundaryCondition="false" constant="false" fbc:charge="0"/>
      <species metaid="M_C00704_c_Cytosol" sboTerm="SBO:0000299" id="M_C00704_c_Cytosol" name="C00704_c O2." compartment="Cytosol" initialAmount="1" hasOnlySubstanceUnits="false" boundaryCondition="false" constant="false" fbc:charge="0"/>
      <species metaid="M_C00712_c_Cytosol" sboTerm="SBO:0000299" id="M_C00712_c_Cytosol" name="C00712_c (9Z)-Octadecenoic acid" compartment="Cytosol" initialAmount="1" hasOnlySubstanceUnits="false" boundaryCondition="false" constant="false" fbc:charge="0"/>
      <species metaid="M_C00718_c_Cytosol" sboTerm="SBO:0000299" id="M_C00718_c_Cytosol" name="C00718_c Amylose" compartment="Cytosol" initialAmount="1" hasOnlySubstanceUnits="false" boundaryCondition="false" constant="false" fbc:charge="0"/>
      <species metaid="M_C00721_c_Cytosol" sboTerm="SBO:0000299" id="M_C00721_c_Cytosol" name="C00721_c Dextrin" compartment="Cytosol" initialAmount="1" hasOnlySubstanceUnits="false" boundaryCondition="false" constant="false" fbc:charge="0"/>
      <species metaid="M_C00725_c_Cytosol" sboTerm="SBO:0000299" id="M_C00725_c_Cytosol" name="C00725_c Lipoate" compartment="Cytosol" initialAmount="1" hasOnlySubstanceUnits="false" boundaryCondition="false" constant="false" fbc:charge="0"/>
      <species metaid="M_C00750_c_Cytosol" sboTerm="SBO:0000299" id="M_C00750_c_Cytosol" name="C00750_c Spermine" compartment="Cytosol" initialAmount="1" hasOnlySubstanceUnits="false" boundaryCondition="false" constant="false" fbc:charge="0"/>
      <species metaid="M_C00780_c_Cytosol" sboTerm="SBO:0000299" id="M_C00780_c_Cytosol" name="C00780_c Serotonin" compartment="Cytosol" initialAmount="1" hasOnlySubstanceUnits="false" boundaryCondition="false" constant="false" fbc:charge="0"/>
      <species metaid="M_C00788_c_Cytosol" sboTerm="SBO:0000299" id="M_C00788_c_Cytosol" name="C00788_c L-Adrenaline" compartment="Cytosol" initialAmount="1" hasOnlySubstanceUnits="false" boundaryCondition="false" constant="false" fbc:charge="0"/>
      <species metaid="M_C00794_c_Cytosol" sboTerm="SBO:0000299" id="M_C00794_c_Cytosol" name="C00794_c D-Sorbitol" compartment="Cytosol" initialAmount="1" hasOnlySubstanceUnits="false" boundaryCondition="false" constant="false" fbc:charge="0"/>
      <species metaid="M_C00804_c_Cytosol" sboTerm="SBO:0000299" id="M_C00804_c_Cytosol" name="C00804_c Propynoate" compartment="Cytosol" initialAmount="1" hasOnlySubstanceUnits="false" boundaryCondition="false" constant="false" fbc:charge="0"/>
      <species metaid="M_C00818_c_Cytosol" sboTerm="SBO:0000299" id="M_C00818_c_Cytosol" name="C00818_c D-Glucarate" compartment="Cytosol" initialAmount="1" hasOnlySubstanceUnits="false" boundaryCondition="false" constant="false" fbc:charge="0"/>
      <species metaid="M_C00831_c_Cytosol" sboTerm="SBO:0000299" id="M_C00831_c_Cytosol" name="C00831_c Pantetheine" compartment="Cytosol" initialAmount="1" hasOnlySubstanceUnits="false" boundaryCondition="false" constant="false" fbc:charge="0"/>
      <species metaid="M_C00857_c_Cytosol" sboTerm="SBO:0000299" id="M_C00857_c_Cytosol" name="C00857_c Deamino-NAD+" compartment="Cytosol" initialAmount="1" hasOnlySubstanceUnits="false" boundaryCondition="false" constant="false" fbc:charge="0"/>
      <species metaid="M_C00870_c_Cytosol" sboTerm="SBO:0000299" id="M_C00870_c_Cytosol" name="C00870_c 4-Nitrophenol" compartment="Cytosol" initialAmount="1" hasOnlySubstanceUnits="false" boundaryCondition="false" constant="false" fbc:charge="0"/>
      <species metaid="M_C00877_c_Cytosol" sboTerm="SBO:0000299" id="M_C00877_c_Cytosol" name="C00877_c Crotonoyl-CoA" compartment="Cytosol" initialAmount="1" hasOnlySubstanceUnits="false" boundaryCondition="false" constant="false" fbc:charge="0"/>
      <species metaid="M_C00881_c_Cytosol" sboTerm="SBO:0000299" id="M_C00881_c_Cytosol" name="C00881_c Deoxycytidine" compartment="Cytosol" initialAmount="1" hasOnlySubstanceUnits="false" boundaryCondition="false" constant="false" fbc:charge="0"/>
      <species metaid="M_C00882_c_Cytosol" sboTerm="SBO:0000299" id="M_C00882_c_Cytosol" name="C00882_c Dephospho-CoA" compartment="Cytosol" initialAmount="1" hasOnlySubstanceUnits="false" boundaryCondition="false" constant="false" fbc:charge="0"/>
      <species metaid="M_C00894_c_Cytosol" sboTerm="SBO:0000299" id="M_C00894_c_Cytosol" name="C00894_c Propenoyl-CoA" compartment="Cytosol" initialAmount="1" hasOnlySubstanceUnits="false" boundaryCondition="false" constant="false" fbc:charge="0"/>
      <species metaid="M_C00906_c_Cytosol" sboTerm="SBO:0000299" id="M_C00906_c_Cytosol" name="C00906_c 5,6-Dihydrothymine" compartment="Cytosol" initialAmount="1" hasOnlySubstanceUnits="false" boundaryCondition="false" constant="false" fbc:charge="0"/>
      <species metaid="M_C00909_c_Cytosol" sboTerm="SBO:0000299" id="M_C00909_c_Cytosol" name="C00909_c Leukotriene A4" compartment="Cytosol" initialAmount="1" hasOnlySubstanceUnits="false" boundaryCondition="false" constant="false" fbc:charge="0"/>
      <species metaid="M_C00911_c_Cytosol" sboTerm="SBO:0000299" id="M_C00911_c_Cytosol" name="C00911_c Ribonucleoside" compartment="Cytosol" initialAmount="1" hasOnlySubstanceUnits="false" boundaryCondition="false" constant="false" fbc:charge="0"/>
      <species metaid="M_C00921_c_Cytosol" sboTerm="SBO:0000299" id="M_C00921_c_Cytosol" name="C00921_c Dihydropteroate" compartment="Cytosol" initialAmount="1" hasOnlySubstanceUnits="false" boundaryCondition="false" constant="false" fbc:charge="0"/>
      <species metaid="M_C00931_c_Cytosol" sboTerm="SBO:0000299" id="M_C00931_c_Cytosol" name="C00931_c Porphobilinogen" compartment="Cytosol" initialAmount="1" hasOnlySubstanceUnits="false" boundaryCondition="false" constant="false" fbc:charge="0"/>
      <species metaid="M_C00935_c_Cytosol" sboTerm="SBO:0000299" id="M_C00935_c_Cytosol" name="C00935_c UDP-L-arabinose" compartment="Cytosol" initialAmount="1" hasOnlySubstanceUnits="false" boundaryCondition="false" constant="false" fbc:charge="0"/>
      <species metaid="M_C00940_c_Cytosol" sboTerm="SBO:0000299" id="M_C00940_c_Cytosol" name="C00940_c 2-Oxoglutaramate" compartment="Cytosol" initialAmount="1" hasOnlySubstanceUnits="false" boundaryCondition="false" constant="false" fbc:charge="0"/>
      <species metaid="M_C00951_c_Cytosol" sboTerm="SBO:0000299" id="M_C00951_c_Cytosol" name="C00951_c Estradiol-17beta" compartment="Cytosol" initialAmount="1" hasOnlySubstanceUnits="false" boundaryCondition="false" constant="false" fbc:charge="0"/>
      <species metaid="M_C00954_c_Cytosol" sboTerm="SBO:0000299" id="M_C00954_c_Cytosol" name="C00954_c Indole-3-acetate" compartment="Cytosol" initialAmount="1" hasOnlySubstanceUnits="false" boundaryCondition="false" constant="false" fbc:charge="0"/>
      <species metaid="M_C00956_c_Cytosol" sboTerm="SBO:0000299" id="M_C00956_c_Cytosol" name="C00956_c L-2-Aminoadipate" compartment="Cytosol" initialAmount="1" hasOnlySubstanceUnits="false" boundaryCondition="false" constant="false" fbc:charge="0"/>
      <species metaid="M_C00957_c_Cytosol" sboTerm="SBO:0000299" id="M_C00957_c_Cytosol" name="C00957_c Mercaptopyruvate" compartment="Cytosol" initialAmount="1" hasOnlySubstanceUnits="false" boundaryCondition="false" constant="false" fbc:charge="0"/>
      <species metaid="M_C00979_c_Cytosol" sboTerm="SBO:0000299" id="M_C00979_c_Cytosol" name="C00979_c O-Acetyl-L-serine" compartment="Cytosol" initialAmount="1" hasOnlySubstanceUnits="false" boundaryCondition="false" constant="false" fbc:charge="0"/>
      <species metaid="M_C00991_c_Cytosol" sboTerm="SBO:0000299" id="M_C00991_c_Cytosol" name="C00991_c alpha-D-Aldose 1-phosphate" compartment="Cytosol" initialAmount="1" hasOnlySubstanceUnits="false" boundaryCondition="false" constant="false" fbc:charge="0"/>
      <species metaid="M_C00993_c_Cytosol" sboTerm="SBO:0000299" id="M_C00993_c_Cytosol" name="C00993_c D-Alanyl-D-alanine" compartment="Cytosol" initialAmount="1" hasOnlySubstanceUnits="false" boundaryCondition="false" constant="false" fbc:charge="0"/>
      <species metaid="M_C00996_c_Cytosol" sboTerm="SBO:0000299" id="M_C00996_c_Cytosol" name="C00996_c Ferricytochrome b5" compartment="Cytosol" initialAmount="1" hasOnlySubstanceUnits="false" boundaryCondition="false" constant="false" fbc:charge="0"/>
      <species metaid="M_C00999_c_Cytosol" sboTerm="SBO:0000299" id="M_C00999_c_Cytosol" name="C00999_c Ferrocytochrome b5" compartment="Cytosol" initialAmount="1" hasOnlySubstanceUnits="false" boundaryCondition="false" constant="false" fbc:charge="0"/>
      <species metaid="M_C01005_c_Cytosol" sboTerm="SBO:0000299" id="M_C01005_c_Cytosol" name="C01005_c O-Phospho-L-serine" compartment="Cytosol" initialAmount="1" hasOnlySubstanceUnits="false" boundaryCondition="false" constant="false" fbc:charge="0"/>
      <species metaid="M_C01024_c_Cytosol" sboTerm="SBO:0000299" id="M_C01024_c_Cytosol" name="C01024_c Hydroxymethylbilane" compartment="Cytosol" initialAmount="1" hasOnlySubstanceUnits="false" boundaryCondition="false" constant="false" fbc:charge="0"/>
      <species metaid="M_C01036_c_Cytosol" sboTerm="SBO:0000299" id="M_C01036_c_Cytosol" name="C01036_c 4-Maleylacetoacetate" compartment="Cytosol" initialAmount="1" hasOnlySubstanceUnits="false" boundaryCondition="false" constant="false" fbc:charge="0"/>
      <species metaid="M_C01051_c_Cytosol" sboTerm="SBO:0000299" id="M_C01051_c_Cytosol" name="C01051_c Uroporphyrinogen III" compartment="Cytosol" initialAmount="1" hasOnlySubstanceUnits="false" boundaryCondition="false" constant="false" fbc:charge="0"/>
      <species metaid="M_C01061_c_Cytosol" sboTerm="SBO:0000299" id="M_C01061_c_Cytosol" name="C01061_c 4-Fumarylacetoacetate" compartment="Cytosol" initialAmount="1" hasOnlySubstanceUnits="false" boundaryCondition="false" constant="false" fbc:charge="0"/>
      <species metaid="M_C01079_c_Cytosol" sboTerm="SBO:0000299" id="M_C01079_c_Cytosol" name="C01079_c Protoporphyrinogen IX" compartment="Cytosol" initialAmount="1" hasOnlySubstanceUnits="false" boundaryCondition="false" constant="false" fbc:charge="0"/>
      <species metaid="M_C01086_c_Cytosol" sboTerm="SBO:0000299" id="M_C01086_c_Cytosol" name="C01086_c (3R)-3-Hydroxyacyl-CoA" compartment="Cytosol" initialAmount="1" hasOnlySubstanceUnits="false" boundaryCondition="false" constant="false" fbc:charge="0"/>
      <species metaid="M_C01094_c_Cytosol" sboTerm="SBO:0000299" id="M_C01094_c_Cytosol" name="C01094_c D-Fructose 1-phosphate" compartment="Cytosol" initialAmount="1" hasOnlySubstanceUnits="false" boundaryCondition="false" constant="false" fbc:charge="0"/>
      <species metaid="M_C01097_c_Cytosol" sboTerm="SBO:0000299" id="M_C01097_c_Cytosol" name="C01097_c D-Tagatose 6-phosphate" compartment="Cytosol" initialAmount="1" hasOnlySubstanceUnits="false" boundaryCondition="false" constant="false" fbc:charge="0"/>
      <species metaid="M_C01107_c_Cytosol" sboTerm="SBO:0000299" id="M_C01107_c_Cytosol" name="C01107_c (R)-5-Phosphomevalonate" compartment="Cytosol" initialAmount="1" hasOnlySubstanceUnits="false" boundaryCondition="false" constant="false" fbc:charge="0"/>
      <species metaid="M_C01120_c_Cytosol" sboTerm="SBO:0000299" id="M_C01120_c_Cytosol" name="C01120_c Sphinganine 1-phosphate" compartment="Cytosol" initialAmount="1" hasOnlySubstanceUnits="false" boundaryCondition="false" constant="false" fbc:charge="0"/>
      <species metaid="M_C01122_c_Cytosol" sboTerm="SBO:0000299" id="M_C01122_c_Cytosol" name="C01122_c cis-2,3-Dehydroacyl-CoA" compartment="Cytosol" initialAmount="1" hasOnlySubstanceUnits="false" boundaryCondition="false" constant="false" fbc:charge="0"/>
      <species metaid="M_C01132_c_Cytosol" sboTerm="SBO:0000299" id="M_C01132_c_Cytosol" name="C01132_c N-Acetyl-D-galactosamine" compartment="Cytosol" initialAmount="1" hasOnlySubstanceUnits="false" boundaryCondition="false" constant="false" fbc:charge="0"/>
      <species metaid="M_C01134_c_Cytosol" sboTerm="SBO:0000299" id="M_C01134_c_Cytosol" name="C01134_c Pantetheine 4&apos;-phosphate" compartment="Cytosol" initialAmount="1" hasOnlySubstanceUnits="false" boundaryCondition="false" constant="false" fbc:charge="0"/>
      <species metaid="M_C01137_c_Cytosol" sboTerm="SBO:0000299" id="M_C01137_c_Cytosol" name="C01137_c S-Adenosylmethioninamine" compartment="Cytosol" initialAmount="1" hasOnlySubstanceUnits="false" boundaryCondition="false" constant="false" fbc:charge="0"/>
      <species metaid="M_C01143_c_Cytosol" sboTerm="SBO:0000299" id="M_C01143_c_Cytosol" name="C01143_c (R)-5-Diphosphomevalonate" compartment="Cytosol" initialAmount="1" hasOnlySubstanceUnits="false" boundaryCondition="false" constant="false" fbc:charge="0"/>
      <species metaid="M_C01144_c_Cytosol" sboTerm="SBO:0000299" id="M_C01144_c_Cytosol" name="C01144_c (S)-3-Hydroxybutanoyl-CoA" compartment="Cytosol" initialAmount="1" hasOnlySubstanceUnits="false" boundaryCondition="false" constant="false" fbc:charge="0"/>
      <species metaid="M_C01149_c_Cytosol" sboTerm="SBO:0000299" id="M_C01149_c_Cytosol" name="C01149_c 4-Trimethylammoniobutanal" compartment="Cytosol" initialAmount="1" hasOnlySubstanceUnits="false" boundaryCondition="false" constant="false" fbc:charge="0"/>
      <species metaid="M_C01153_c_Cytosol" sboTerm="SBO:0000299" id="M_C01153_c_Cytosol" name="C01153_c Orthophosphoric monoester" compartment="Cytosol" initialAmount="1" hasOnlySubstanceUnits="false" boundaryCondition="false" constant="false" fbc:charge="0"/>
      <species metaid="M_C01164_c_Cytosol" sboTerm="SBO:0000299" id="M_C01164_c_Cytosol" name="C01164_c 7-Dehydrocholesterol" compartment="Cytosol" initialAmount="1" hasOnlySubstanceUnits="false" boundaryCondition="false" constant="false" fbc:charge="0"/>
      <species metaid="M_C01165_c_Cytosol" sboTerm="SBO:0000299" id="M_C01165_c_Cytosol" name="C01165_c L-Glutamate 5-semialdehyde" compartment="Cytosol" initialAmount="1" hasOnlySubstanceUnits="false" boundaryCondition="false" constant="false" fbc:charge="0"/>
      <species metaid="M_C01167_c_Cytosol" sboTerm="SBO:0000299" id="M_C01167_c_Cytosol" name="C01167_c Protein tyrosine phosphate" compartment="Cytosol" initialAmount="1" hasOnlySubstanceUnits="false" boundaryCondition="false" constant="false" fbc:charge="0"/>
      <species metaid="M_C01177_c_Cytosol" sboTerm="SBO:0000299" id="M_C01177_c_Cytosol" name="C01177_c Inositol 1-phosphate" compartment="Cytosol" initialAmount="1" hasOnlySubstanceUnits="false" boundaryCondition="false" constant="false" fbc:charge="0"/>
      <species metaid="M_C01179_c_Cytosol" sboTerm="SBO:0000299" id="M_C01179_c_Cytosol" name="C01179_c 3-(4-Hydroxyphenyl)pyruvate" compartment="Cytosol" initialAmount="1" hasOnlySubstanceUnits="false" boundaryCondition="false" constant="false" fbc:charge="0"/>
      <species metaid="M_C01180_c_Cytosol" sboTerm="SBO:0000299" id="M_C01180_c_Cytosol" name="C01180_c 4-Methylthio-2-oxobutanoic acid" compartment="Cytosol" initialAmount="1" hasOnlySubstanceUnits="false" boundaryCondition="false" constant="false" fbc:charge="0"/>
      <species metaid="M_C01181_c_Cytosol" sboTerm="SBO:0000299" id="M_C01181_c_Cytosol" name="C01181_c 4-Trimethylammoniobutanoate" compartment="Cytosol" initialAmount="1" hasOnlySubstanceUnits="false" boundaryCondition="false" constant="false" fbc:charge="0"/>
      <species metaid="M_C01185_c_Cytosol" sboTerm="SBO:0000299" id="M_C01185_c_Cytosol" name="C01185_c Nicotinate D-ribonucleotide" compartment="Cytosol" initialAmount="1" hasOnlySubstanceUnits="false" boundaryCondition="false" constant="false" fbc:charge="0"/>
      <species metaid="M_C01189_c_Cytosol" sboTerm="SBO:0000299" id="M_C01189_c_Cytosol" name="C01189_c Lathosterol" compartment="Cytosol" initialAmount="1" hasOnlySubstanceUnits="false" boundaryCondition="false" constant="false" fbc:charge="0"/>
      <species metaid="M_C01190_c_Cytosol" sboTerm="SBO:0000299" id="M_C01190_c_Cytosol" name="C01190_c beta-D-Glucosyl-(1&lt;-&gt;1)-ceramide" compartment="Cytosol" initialAmount="1" hasOnlySubstanceUnits="false" boundaryCondition="false" constant="false" fbc:charge="0"/>
      <species metaid="M_C01194_c_Cytosol" sboTerm="SBO:0000299" id="M_C01194_c_Cytosol" name="C01194_c 1-Phosphatidyl-D-myo-inositol" compartment="Cytosol" initialAmount="1" hasOnlySubstanceUnits="false" boundaryCondition="false" constant="false" fbc:charge="0"/>
      <species metaid="M_C01203_c_Cytosol" sboTerm="SBO:0000299" id="M_C01203_c_Cytosol" name="C01203_c Oleoyl-[acyl-carrier protein]" compartment="Cytosol" initialAmount="1" hasOnlySubstanceUnits="false" boundaryCondition="false" constant="false" fbc:charge="0"/>
      <species metaid="M_C01209_c_Cytosol" sboTerm="SBO:0000299" id="M_C01209_c_Cytosol" name="C01209_c Malonyl-[acyl-carrier protein]" compartment="Cytosol" initialAmount="1" hasOnlySubstanceUnits="false" boundaryCondition="false" constant="false" fbc:charge="0"/>
      <species metaid="M_C01217_c_Cytosol" sboTerm="SBO:0000299" id="M_C01217_c_Cytosol" name="C01217_c 5,6,7,8-Tetrahydromethanopterin" compartment="Cytosol" initialAmount="1" hasOnlySubstanceUnits="false" boundaryCondition="false" constant="false" fbc:charge="0"/>
      <species metaid="M_C01220_c_Cytosol" sboTerm="SBO:0000299" id="M_C01220_c_Cytosol" name="C01220_c 1D-myo-Inositol 1,4-bisphosphate" compartment="Cytosol" initialAmount="1" hasOnlySubstanceUnits="false" boundaryCondition="false" constant="false" fbc:charge="0"/>
      <species metaid="M_C01235_c_Cytosol" sboTerm="SBO:0000299" id="M_C01235_c_Cytosol" name="C01235_c alpha-D-Galactosyl-(1-&gt;3)-1D-myo-inositol" compartment="Cytosol" initialAmount="1" hasOnlySubstanceUnits="false" boundaryCondition="false" constant="false" fbc:charge="0"/>
      <species metaid="M_C01242_c_Cytosol" sboTerm="SBO:0000299" id="M_C01242_c_Cytosol" name="C01242_c S-Aminomethyldihydrolipoylprotein" compartment="Cytosol" initialAmount="1" hasOnlySubstanceUnits="false" boundaryCondition="false" constant="false" fbc:charge="0"/>
      <species metaid="M_C01243_c_Cytosol" sboTerm="SBO:0000299" id="M_C01243_c_Cytosol" name="C01243_c 1D-myo-Inositol 1,3,4-trisphosphate" compartment="Cytosol" initialAmount="1" hasOnlySubstanceUnits="false" boundaryCondition="false" constant="false" fbc:charge="0"/>
      <species metaid="M_C01245_c_Cytosol" sboTerm="SBO:0000299" id="M_C01245_c_Cytosol" name="C01245_c D-myo-Inositol 1,4,5-trisphosphate" compartment="Cytosol" initialAmount="1" hasOnlySubstanceUnits="false" boundaryCondition="false" constant="false" fbc:charge="0"/>
      <species metaid="M_C01246_c_Cytosol" sboTerm="SBO:0000299" id="M_C01246_c_Cytosol" name="C01246_c Dolichyl beta-D-glucosyl phosphate" compartment="Cytosol" initialAmount="1" hasOnlySubstanceUnits="false" boundaryCondition="false" constant="false" fbc:charge="0"/>
      <species metaid="M_C01269_c_Cytosol" sboTerm="SBO:0000299" id="M_C01269_c_Cytosol" name="C01269_c 5-O-(1-Carboxyvinyl)-3-phosphoshikimate" compartment="Cytosol" initialAmount="1" hasOnlySubstanceUnits="false" boundaryCondition="false" constant="false" fbc:charge="0"/>
      <species metaid="M_C01272_c_Cytosol" sboTerm="SBO:0000299" id="M_C01272_c_Cytosol" name="C01272_c 1D-myo-Inositol 1,3,4,5-tetrakisphosphate" compartment="Cytosol" initialAmount="1" hasOnlySubstanceUnits="false" boundaryCondition="false" constant="false" fbc:charge="0"/>
      <species metaid="M_C01277_c_Cytosol" sboTerm="SBO:0000299" id="M_C01277_c_Cytosol" name="C01277_c 1-Phosphatidyl-1D-myo-inositol 4-phosphate" compartment="Cytosol" initialAmount="1" hasOnlySubstanceUnits="false" boundaryCondition="false" constant="false" fbc:charge="0"/>
      <species metaid="M_C01284_c_Cytosol" sboTerm="SBO:0000299" id="M_C01284_c_Cytosol" name="C01284_c 1D-myo-Inositol 1,3,4,5,6-pentakisphosphate" compartment="Cytosol" initialAmount="1" hasOnlySubstanceUnits="false" boundaryCondition="false" constant="false" fbc:charge="0"/>
      <species metaid="M_C01288_c_Cytosol" sboTerm="SBO:0000299" id="M_C01288_c_Cytosol" name="C01288_c N-Acetyl-D-glucosaminylphosphatidylinositol" compartment="Cytosol" initialAmount="1" hasOnlySubstanceUnits="false" boundaryCondition="false" constant="false" fbc:charge="0"/>
      <species metaid="M_C01290_c_Cytosol" sboTerm="SBO:0000299" id="M_C01290_c_Cytosol" name="C01290_c beta-D-Galactosyl-(1-&gt;4)-beta-D-glucosyl-(1&lt;-&gt;1)-ceramide" compartment="Cytosol" initialAmount="1" hasOnlySubstanceUnits="false" boundaryCondition="false" constant="false" fbc:charge="0"/>
      <species metaid="M_C01322_c_Cytosol" sboTerm="SBO:0000299" id="M_C01322_c_Cytosol" name="C01322_c RX" compartment="Cytosol" initialAmount="1" hasOnlySubstanceUnits="false" boundaryCondition="false" constant="false" fbc:charge="0"/>
      <species metaid="M_C01326_c_Cytosol" sboTerm="SBO:0000299" id="M_C01326_c_Cytosol" name="C01326_c Hydrogen cyanide" compartment="Cytosol" initialAmount="1" hasOnlySubstanceUnits="false" boundaryCondition="false" constant="false" fbc:charge="0"/>
      <species metaid="M_C01352_c_Cytosol" sboTerm="SBO:0000299" id="M_C01352_c_Cytosol" name="C01352_c FADH2" compartment="Cytosol" initialAmount="1" hasOnlySubstanceUnits="false" boundaryCondition="false" constant="false" fbc:charge="0"/>
      <species metaid="M_C01353_c_Cytosol" sboTerm="SBO:0000299" id="M_C01353_c_Cytosol" name="C01353_c Carbonic acid" compartment="Cytosol" initialAmount="1" hasOnlySubstanceUnits="false" boundaryCondition="false" constant="false" fbc:charge="0"/>
      <species metaid="M_C01419_c_Cytosol" sboTerm="SBO:0000299" id="M_C01419_c_Cytosol" name="C01419_c Cys-Gly" compartment="Cytosol" initialAmount="1" hasOnlySubstanceUnits="false" boundaryCondition="false" constant="false" fbc:charge="0"/>
      <species metaid="M_C01528_c_Cytosol" sboTerm="SBO:0000299" id="M_C01528_c_Cytosol" name="C01528_c Hydrogen selenide" compartment="Cytosol" initialAmount="1" hasOnlySubstanceUnits="false" boundaryCondition="false" constant="false" fbc:charge="0"/>
      <species metaid="M_C01530_c_Cytosol" sboTerm="SBO:0000299" id="M_C01530_c_Cytosol" name="C01530_c Octadecanoic acid" compartment="Cytosol" initialAmount="1" hasOnlySubstanceUnits="false" boundaryCondition="false" constant="false" fbc:charge="0"/>
      <species metaid="M_C01571_c_Cytosol" sboTerm="SBO:0000299" id="M_C01571_c_Cytosol" name="C01571_c Decanoic acid" compartment="Cytosol" initialAmount="1" hasOnlySubstanceUnits="false" boundaryCondition="false" constant="false" fbc:charge="0"/>
      <species metaid="M_C01595_c_Cytosol" sboTerm="SBO:0000299" id="M_C01595_c_Cytosol" name="C01595_c Linoleate" compartment="Cytosol" initialAmount="1" hasOnlySubstanceUnits="false" boundaryCondition="false" constant="false" fbc:charge="0"/>
      <species metaid="M_C01609_c_Cytosol" sboTerm="SBO:0000299" id="M_C01609_c_Cytosol" name="C01609_c Protamine" compartment="Cytosol" initialAmount="1" hasOnlySubstanceUnits="false" boundaryCondition="false" constant="false" fbc:charge="0"/>
      <species metaid="M_C01613_c_Cytosol" sboTerm="SBO:0000299" id="M_C01613_c_Cytosol" name="C01613_c Stachyose" compartment="Cytosol" initialAmount="1" hasOnlySubstanceUnits="false" boundaryCondition="false" constant="false" fbc:charge="0"/>
      <species metaid="M_C01641_c_Cytosol" sboTerm="SBO:0000299" id="M_C01641_c_Cytosol" name="C01641_c tRNA(Glu)" compartment="Cytosol" initialAmount="1" hasOnlySubstanceUnits="false" boundaryCondition="false" constant="false" fbc:charge="0"/>
      <species metaid="M_C01647_c_Cytosol" sboTerm="SBO:0000299" id="M_C01647_c_Cytosol" name="C01647_c tRNA(Met)" compartment="Cytosol" initialAmount="1" hasOnlySubstanceUnits="false" boundaryCondition="false" constant="false" fbc:charge="0"/>
      <species metaid="M_C01656_c_Cytosol" sboTerm="SBO:0000299" id="M_C01656_c_Cytosol" name="C01656_c 3-Oxo acid" compartment="Cytosol" initialAmount="1" hasOnlySubstanceUnits="false" boundaryCondition="false" constant="false" fbc:charge="0"/>
      <species metaid="M_C01674_c_Cytosol" sboTerm="SBO:0000299" id="M_C01674_c_Cytosol" name="C01674_c Chitobiose" compartment="Cytosol" initialAmount="1" hasOnlySubstanceUnits="false" boundaryCondition="false" constant="false" fbc:charge="0"/>
      <species metaid="M_C01755_c_Cytosol" sboTerm="SBO:0000299" id="M_C01755_c_Cytosol" name="C01755_c Thiocyanate" compartment="Cytosol" initialAmount="1" hasOnlySubstanceUnits="false" boundaryCondition="false" constant="false" fbc:charge="0"/>
      <species metaid="M_C01762_c_Cytosol" sboTerm="SBO:0000299" id="M_C01762_c_Cytosol" name="C01762_c Xanthosine" compartment="Cytosol" initialAmount="1" hasOnlySubstanceUnits="false" boundaryCondition="false" constant="false" fbc:charge="0"/>
      <species metaid="M_C01794_c_Cytosol" sboTerm="SBO:0000299" id="M_C01794_c_Cytosol" name="C01794_c Choloyl-CoA" compartment="Cytosol" initialAmount="1" hasOnlySubstanceUnits="false" boundaryCondition="false" constant="false" fbc:charge="0"/>
      <species metaid="M_C01832_c_Cytosol" sboTerm="SBO:0000299" id="M_C01832_c_Cytosol" name="C01832_c Lauroyl-CoA" compartment="Cytosol" initialAmount="1" hasOnlySubstanceUnits="false" boundaryCondition="false" constant="false" fbc:charge="0"/>
      <species metaid="M_C01867_c_Cytosol" sboTerm="SBO:0000299" id="M_C01867_c_Cytosol" name="C01867_c tau-Protein" compartment="Cytosol" initialAmount="1" hasOnlySubstanceUnits="false" boundaryCondition="false" constant="false" fbc:charge="0"/>
      <species metaid="M_C01879_c_Cytosol" sboTerm="SBO:0000299" id="M_C01879_c_Cytosol" name="C01879_c Pidolic acid" compartment="Cytosol" initialAmount="1" hasOnlySubstanceUnits="false" boundaryCondition="false" constant="false" fbc:charge="0"/>
      <species metaid="M_C01888_c_Cytosol" sboTerm="SBO:0000299" id="M_C01888_c_Cytosol" name="C01888_c Aminoacetone" compartment="Cytosol" initialAmount="1" hasOnlySubstanceUnits="false" boundaryCondition="false" constant="false" fbc:charge="0"/>
      <species metaid="M_C01944_c_Cytosol" sboTerm="SBO:0000299" id="M_C01944_c_Cytosol" name="C01944_c Octanoyl-CoA" compartment="Cytosol" initialAmount="1" hasOnlySubstanceUnits="false" boundaryCondition="false" constant="false" fbc:charge="0"/>
      <species metaid="M_C01958_c_Cytosol" sboTerm="SBO:0000299" id="M_C01958_c_Cytosol" name="C01958_c Steryl ester" compartment="Cytosol" initialAmount="1" hasOnlySubstanceUnits="false" boundaryCondition="false" constant="false" fbc:charge="0"/>
      <species metaid="M_C01962_c_Cytosol" sboTerm="SBO:0000299" id="M_C01962_c_Cytosol" name="C01962_c Thiocysteine" compartment="Cytosol" initialAmount="1" hasOnlySubstanceUnits="false" boundaryCondition="false" constant="false" fbc:charge="0"/>
      <species metaid="M_C02028_c_Cytosol" sboTerm="SBO:0000299" id="M_C02028_c_Cytosol" name="C02028_c Dicarboxylate" compartment="Cytosol" initialAmount="1" hasOnlySubstanceUnits="false" boundaryCondition="false" constant="false" fbc:charge="0"/>
      <species metaid="M_C02051_c_Cytosol" sboTerm="SBO:0000299" id="M_C02051_c_Cytosol" name="C02051_c Lipoylprotein" compartment="Cytosol" initialAmount="1" hasOnlySubstanceUnits="false" boundaryCondition="false" constant="false" fbc:charge="0"/>
      <species metaid="M_C02141_c_Cytosol" sboTerm="SBO:0000299" id="M_C02141_c_Cytosol" name="C02141_c Cycloeucalenol" compartment="Cytosol" initialAmount="1" hasOnlySubstanceUnits="false" boundaryCondition="false" constant="false" fbc:charge="0"/>
      <species metaid="M_C02165_c_Cytosol" sboTerm="SBO:0000299" id="M_C02165_c_Cytosol" name="C02165_c Leukotriene B4" compartment="Cytosol" initialAmount="1" hasOnlySubstanceUnits="false" boundaryCondition="false" constant="false" fbc:charge="0"/>
      <species metaid="M_C02170_c_Cytosol" sboTerm="SBO:0000299" id="M_C02170_c_Cytosol" name="C02170_c Methylmalonate" compartment="Cytosol" initialAmount="1" hasOnlySubstanceUnits="false" boundaryCondition="false" constant="false" fbc:charge="0"/>
      <species metaid="M_C02191_c_Cytosol" sboTerm="SBO:0000299" id="M_C02191_c_Cytosol" name="C02191_c Protoporphyrin" compartment="Cytosol" initialAmount="1" hasOnlySubstanceUnits="false" boundaryCondition="false" constant="false" fbc:charge="0"/>
      <species metaid="M_C02225_c_Cytosol" sboTerm="SBO:0000299" id="M_C02225_c_Cytosol" name="C02225_c 2-Methylcitrate" compartment="Cytosol" initialAmount="1" hasOnlySubstanceUnits="false" boundaryCondition="false" constant="false" fbc:charge="0"/>
      <species metaid="M_C02232_c_Cytosol" sboTerm="SBO:0000299" id="M_C02232_c_Cytosol" name="C02232_c 3-Oxoadipyl-CoA" compartment="Cytosol" initialAmount="1" hasOnlySubstanceUnits="false" boundaryCondition="false" constant="false" fbc:charge="0"/>
      <species metaid="M_C02291_c_Cytosol" sboTerm="SBO:0000299" id="M_C02291_c_Cytosol" name="C02291_c L-Cystathionine" compartment="Cytosol" initialAmount="1" hasOnlySubstanceUnits="false" boundaryCondition="false" constant="false" fbc:charge="0"/>
      <species metaid="M_C02320_c_Cytosol" sboTerm="SBO:0000299" id="M_C02320_c_Cytosol" name="C02320_c R-S-Glutathione" compartment="Cytosol" initialAmount="1" hasOnlySubstanceUnits="false" boundaryCondition="false" constant="false" fbc:charge="0"/>
      <species metaid="M_C02336_c_Cytosol" sboTerm="SBO:0000299" id="M_C02336_c_Cytosol" name="C02336_c beta-D-Fructose" compartment="Cytosol" initialAmount="1" hasOnlySubstanceUnits="false" boundaryCondition="false" constant="false" fbc:charge="0"/>
      <species metaid="M_C02339_c_Cytosol" sboTerm="SBO:0000299" id="M_C02339_c_Cytosol" name="C02339_c m7G(5&apos;)pppR-mRNA" compartment="Cytosol" initialAmount="1" hasOnlySubstanceUnits="false" boundaryCondition="false" constant="false" fbc:charge="0"/>
      <species metaid="M_C02362_c_Cytosol" sboTerm="SBO:0000299" id="M_C02362_c_Cytosol" name="C02362_c 2-Oxosuccinamate" compartment="Cytosol" initialAmount="1" hasOnlySubstanceUnits="false" boundaryCondition="false" constant="false" fbc:charge="0"/>
      <species metaid="M_C02430_c_Cytosol" sboTerm="SBO:0000299" id="M_C02430_c_Cytosol" name="C02430_c L-Methionyl-tRNA" compartment="Cytosol" initialAmount="1" hasOnlySubstanceUnits="false" boundaryCondition="false" constant="false" fbc:charge="0"/>
      <species metaid="M_C02520_c_Cytosol" sboTerm="SBO:0000299" id="M_C02520_c_Cytosol" name="C02520_c 5&apos;-Ribonucleotide" compartment="Cytosol" initialAmount="1" hasOnlySubstanceUnits="false" boundaryCondition="false" constant="false" fbc:charge="0"/>
      <species metaid="M_C02530_c_Cytosol" sboTerm="SBO:0000299" id="M_C02530_c_Cytosol" name="C02530_c Cholesterol ester" compartment="Cytosol" initialAmount="1" hasOnlySubstanceUnits="false" boundaryCondition="false" constant="false" fbc:charge="0"/>
      <species metaid="M_C02576_c_Cytosol" sboTerm="SBO:0000299" id="M_C02576_c_Cytosol" name="C02576_c Perillyl aldehyde" compartment="Cytosol" initialAmount="1" hasOnlySubstanceUnits="false" boundaryCondition="false" constant="false" fbc:charge="0"/>
      <species metaid="M_C02593_c_Cytosol" sboTerm="SBO:0000299" id="M_C02593_c_Cytosol" name="C02593_c Tetradecanoyl-CoA" compartment="Cytosol" initialAmount="1" hasOnlySubstanceUnits="false" boundaryCondition="false" constant="false" fbc:charge="0"/>
      <species metaid="M_C02670_c_Cytosol" sboTerm="SBO:0000299" id="M_C02670_c_Cytosol" name="C02670_c D-Glucuronolactone" compartment="Cytosol" initialAmount="1" hasOnlySubstanceUnits="false" boundaryCondition="false" constant="false" fbc:charge="0"/>
      <species metaid="M_C02679_c_Cytosol" sboTerm="SBO:0000299" id="M_C02679_c_Cytosol" name="C02679_c Dodecanoic acid" compartment="Cytosol" initialAmount="1" hasOnlySubstanceUnits="false" boundaryCondition="false" constant="false" fbc:charge="0"/>
      <species metaid="M_C02686_c_Cytosol" sboTerm="SBO:0000299" id="M_C02686_c_Cytosol" name="C02686_c Galactosylceramide" compartment="Cytosol" initialAmount="1" hasOnlySubstanceUnits="false" boundaryCondition="false" constant="false" fbc:charge="0"/>
      <species metaid="M_C02700_c_Cytosol" sboTerm="SBO:0000299" id="M_C02700_c_Cytosol" name="C02700_c L-Formylkynurenine" compartment="Cytosol" initialAmount="1" hasOnlySubstanceUnits="false" boundaryCondition="false" constant="false" fbc:charge="0"/>
      <species metaid="M_C02714_c_Cytosol" sboTerm="SBO:0000299" id="M_C02714_c_Cytosol" name="C02714_c N-Acetylputrescine" compartment="Cytosol" initialAmount="1" hasOnlySubstanceUnits="false" boundaryCondition="false" constant="false" fbc:charge="0"/>
      <species metaid="M_C02729_c_Cytosol" sboTerm="SBO:0000299" id="M_C02729_c_Cytosol" name="C02729_c O-Phosphoprotamine" compartment="Cytosol" initialAmount="1" hasOnlySubstanceUnits="false" boundaryCondition="false" constant="false" fbc:charge="0"/>
      <species metaid="M_C02743_c_Cytosol" sboTerm="SBO:0000299" id="M_C02743_c_Cytosol" name="C02743_c Protein L-cysteine" compartment="Cytosol" initialAmount="1" hasOnlySubstanceUnits="false" boundaryCondition="false" constant="false" fbc:charge="0"/>
      <species metaid="M_C02835_c_Cytosol" sboTerm="SBO:0000299" id="M_C02835_c_Cytosol" name="C02835_c Imidazole-4-acetate" compartment="Cytosol" initialAmount="1" hasOnlySubstanceUnits="false" boundaryCondition="false" constant="false" fbc:charge="0"/>
      <species metaid="M_C02843_c_Cytosol" sboTerm="SBO:0000299" id="M_C02843_c_Cytosol" name="C02843_c Long-chain acyl-CoA" compartment="Cytosol" initialAmount="1" hasOnlySubstanceUnits="false" boundaryCondition="false" constant="false" fbc:charge="0"/>
      <species metaid="M_C02946_c_Cytosol" sboTerm="SBO:0000299" id="M_C02946_c_Cytosol" name="C02946_c 4-Acetamidobutanoate" compartment="Cytosol" initialAmount="1" hasOnlySubstanceUnits="false" boundaryCondition="false" constant="false" fbc:charge="0"/>
      <species metaid="M_C02962_c_Cytosol" sboTerm="SBO:0000299" id="M_C02962_c_Cytosol" name="C02962_c D-Allose 6-phosphate" compartment="Cytosol" initialAmount="1" hasOnlySubstanceUnits="false" boundaryCondition="false" constant="false" fbc:charge="0"/>
      <species metaid="M_C02972_c_Cytosol" sboTerm="SBO:0000299" id="M_C02972_c_Cytosol" name="C02972_c Dihydrolipoylprotein" compartment="Cytosol" initialAmount="1" hasOnlySubstanceUnits="false" boundaryCondition="false" constant="false" fbc:charge="0"/>
      <species metaid="M_C02987_c_Cytosol" sboTerm="SBO:0000299" id="M_C02987_c_Cytosol" name="C02987_c L-Glutamyl-tRNA(Glu)" compartment="Cytosol" initialAmount="1" hasOnlySubstanceUnits="false" boundaryCondition="false" constant="false" fbc:charge="0"/>
      <species metaid="M_C03028_c_Cytosol" sboTerm="SBO:0000299" id="M_C03028_c_Cytosol" name="C03028_c Thiamin triphosphate" compartment="Cytosol" initialAmount="1" hasOnlySubstanceUnits="false" boundaryCondition="false" constant="false" fbc:charge="0"/>
      <species metaid="M_C03069_c_Cytosol" sboTerm="SBO:0000299" id="M_C03069_c_Cytosol" name="C03069_c 3-Methylcrotonyl-CoA" compartment="Cytosol" initialAmount="1" hasOnlySubstanceUnits="false" boundaryCondition="false" constant="false" fbc:charge="0"/>
      <species metaid="M_C03129_c_Cytosol" sboTerm="SBO:0000299" id="M_C03129_c_Cytosol" name="C03129_c Long-chain acid anion" compartment="Cytosol" initialAmount="1" hasOnlySubstanceUnits="false" boundaryCondition="false" constant="false" fbc:charge="0"/>
      <species metaid="M_C03150_c_Cytosol" sboTerm="SBO:0000299" id="M_C03150_c_Cytosol" name="C03150_c Nicotinamide-beta-riboside" compartment="Cytosol" initialAmount="1" hasOnlySubstanceUnits="false" boundaryCondition="false" constant="false" fbc:charge="0"/>
      <species metaid="M_C03157_c_Cytosol" sboTerm="SBO:0000299" id="M_C03157_c_Cytosol" name="C03157_c O-Phospho-tau-protein" compartment="Cytosol" initialAmount="1" hasOnlySubstanceUnits="false" boundaryCondition="false" constant="false" fbc:charge="0"/>
      <species metaid="M_C03221_c_Cytosol" sboTerm="SBO:0000299" id="M_C03221_c_Cytosol" name="C03221_c 2-trans-Dodecenoyl-CoA" compartment="Cytosol" initialAmount="1" hasOnlySubstanceUnits="false" boundaryCondition="false" constant="false" fbc:charge="0"/>
      <species metaid="M_C03232_c_Cytosol" sboTerm="SBO:0000299" id="M_C03232_c_Cytosol" name="C03232_c 3-Phosphonooxypyruvate" compartment="Cytosol" initialAmount="1" hasOnlySubstanceUnits="false" boundaryCondition="false" constant="false" fbc:charge="0"/>
      <species metaid="M_C03245_c_Cytosol" sboTerm="SBO:0000299" id="M_C03245_c_Cytosol" name="C03245_c ADP-D-ribosyl-acceptor" compartment="Cytosol" initialAmount="1" hasOnlySubstanceUnits="false" boundaryCondition="false" constant="false" fbc:charge="0"/>
      <species metaid="M_C03263_c_Cytosol" sboTerm="SBO:0000299" id="M_C03263_c_Cytosol" name="C03263_c Coproporphyrinogen III" compartment="Cytosol" initialAmount="1" hasOnlySubstanceUnits="false" boundaryCondition="false" constant="false" fbc:charge="0"/>
      <species metaid="M_C03272_c_Cytosol" sboTerm="SBO:0000299" id="M_C03272_c_Cytosol" name="C03272_c Globoside" compartment="Cytosol" initialAmount="1" hasOnlySubstanceUnits="false" boundaryCondition="false" constant="false" fbc:charge="0"/>
      <species metaid="M_C03294_c_Cytosol" sboTerm="SBO:0000299" id="M_C03294_c_Cytosol" name="C03294_c N-Formylmethionyl-tRNA" compartment="Cytosol" initialAmount="1" hasOnlySubstanceUnits="false" boundaryCondition="false" constant="false" fbc:charge="0"/>
      <species metaid="M_C03344_c_Cytosol" sboTerm="SBO:0000299" id="M_C03344_c_Cytosol" name="C03344_c 2-Methylacetoacetyl-CoA" compartment="Cytosol" initialAmount="1" hasOnlySubstanceUnits="false" boundaryCondition="false" constant="false" fbc:charge="0"/>
      <species metaid="M_C03345_c_Cytosol" sboTerm="SBO:0000299" id="M_C03345_c_Cytosol" name="C03345_c 2-Methylbut-2-enoyl-CoA" compartment="Cytosol" initialAmount="1" hasOnlySubstanceUnits="false" boundaryCondition="false" constant="false" fbc:charge="0"/>
      <species metaid="M_C03356_c_Cytosol" sboTerm="SBO:0000299" id="M_C03356_c_Cytosol" name="C03356_c 3-Phospho-D-erythronate" compartment="Cytosol" initialAmount="1" hasOnlySubstanceUnits="false" boundaryCondition="false" constant="false" fbc:charge="0"/>
      <species metaid="M_C03360_c_Cytosol" sboTerm="SBO:0000299" id="M_C03360_c_Cytosol" name="C03360_c 4-Nitrophenyl phosphate" compartment="Cytosol" initialAmount="1" hasOnlySubstanceUnits="false" boundaryCondition="false" constant="false" fbc:charge="0"/>
      <species metaid="M_C03372_c_Cytosol" sboTerm="SBO:0000299" id="M_C03372_c_Cytosol" name="C03372_c Acylglycerone phosphate" compartment="Cytosol" initialAmount="1" hasOnlySubstanceUnits="false" boundaryCondition="false" constant="false" fbc:charge="0"/>
      <species metaid="M_C03428_c_Cytosol" sboTerm="SBO:0000299" id="M_C03428_c_Cytosol" name="C03428_c Presqualene diphosphate" compartment="Cytosol" initialAmount="1" hasOnlySubstanceUnits="false" boundaryCondition="false" constant="false" fbc:charge="0"/>
      <species metaid="M_C03460_c_Cytosol" sboTerm="SBO:0000299" id="M_C03460_c_Cytosol" name="C03460_c 2-Methylprop-2-enoyl-CoA" compartment="Cytosol" initialAmount="1" hasOnlySubstanceUnits="false" boundaryCondition="false" constant="false" fbc:charge="0"/>
      <species metaid="M_C03461_c_Cytosol" sboTerm="SBO:0000299" id="M_C03461_c_Cytosol" name="C03461_c 2-trans,6-trans-Farnesal" compartment="Cytosol" initialAmount="1" hasOnlySubstanceUnits="false" boundaryCondition="false" constant="false" fbc:charge="0"/>
      <species metaid="M_C03479_c_Cytosol" sboTerm="SBO:0000299" id="M_C03479_c_Cytosol" name="C03479_c Folinic acid" compartment="Cytosol" initialAmount="1" hasOnlySubstanceUnits="false" boundaryCondition="false" constant="false" fbc:charge="0"/>
      <species metaid="M_C03492_c_Cytosol" sboTerm="SBO:0000299" id="M_C03492_c_Cytosol" name="C03492_c D-4&apos;-Phosphopantothenate" compartment="Cytosol" initialAmount="1" hasOnlySubstanceUnits="false" boundaryCondition="false" constant="false" fbc:charge="0"/>
      <species metaid="M_C03508_c_Cytosol" sboTerm="SBO:0000299" id="M_C03508_c_Cytosol" name="C03508_c L-2-Amino-3-oxobutanoic acid" compartment="Cytosol" initialAmount="1" hasOnlySubstanceUnits="false" boundaryCondition="false" constant="false" fbc:charge="0"/>
      <species metaid="M_C03541_c_Cytosol" sboTerm="SBO:0000299" id="M_C03541_c_Cytosol" name="C03541_c THF-polyglutamate" compartment="Cytosol" initialAmount="1" hasOnlySubstanceUnits="false" boundaryCondition="false" constant="false" fbc:charge="0"/>
      <species metaid="M_C03633_c_Cytosol" sboTerm="SBO:0000299" id="M_C03633_c_Cytosol" name="C03633_c Peptidylproline (omega=0)" compartment="Cytosol" initialAmount="1" hasOnlySubstanceUnits="false" boundaryCondition="false" constant="false" fbc:charge="0"/>
      <species metaid="M_C03688_c_Cytosol" sboTerm="SBO:0000299" id="M_C03688_c_Cytosol" name="C03688_c Apo-[acyl-carrier-protein]" compartment="Cytosol" initialAmount="1" hasOnlySubstanceUnits="false" boundaryCondition="false" constant="false" fbc:charge="0"/>
      <species metaid="M_C03715_c_Cytosol" sboTerm="SBO:0000299" id="M_C03715_c_Cytosol" name="C03715_c O-Alkylglycerone phosphate" compartment="Cytosol" initialAmount="1" hasOnlySubstanceUnits="false" boundaryCondition="false" constant="false" fbc:charge="0"/>
      <species metaid="M_C03723_c_Cytosol" sboTerm="SBO:0000299" id="M_C03723_c_Cytosol" name="C03723_c Ribonucleoside diphosphate" compartment="Cytosol" initialAmount="1" hasOnlySubstanceUnits="false" boundaryCondition="false" constant="false" fbc:charge="0"/>
      <species metaid="M_C03737_c_Cytosol" sboTerm="SBO:0000299" id="M_C03737_c_Cytosol" name="C03737_c alpha-D-Xylose 1-phosphate" compartment="Cytosol" initialAmount="1" hasOnlySubstanceUnits="false" boundaryCondition="false" constant="false" fbc:charge="0"/>
      <species metaid="M_C03758_c_Cytosol" sboTerm="SBO:0000299" id="M_C03758_c_Cytosol" name="C03758_c Dopamine" compartment="Cytosol" initialAmount="1" hasOnlySubstanceUnits="false" boundaryCondition="false" constant="false" fbc:charge="0"/>
      <species metaid="M_C03765_c_Cytosol" sboTerm="SBO:0000299" id="M_C03765_c_Cytosol" name="C03765_c 4-Hydroxyphenylacetaldehyde" compartment="Cytosol" initialAmount="1" hasOnlySubstanceUnits="false" boundaryCondition="false" constant="false" fbc:charge="0"/>
      <species metaid="M_C03785_c_Cytosol" sboTerm="SBO:0000299" id="M_C03785_c_Cytosol" name="C03785_c D-Tagatose 1,6-bisphosphate" compartment="Cytosol" initialAmount="1" hasOnlySubstanceUnits="false" boundaryCondition="false" constant="false" fbc:charge="0"/>
      <species metaid="M_C03794_c_Cytosol" sboTerm="SBO:0000299" id="M_C03794_c_Cytosol" name="C03794_c N6-(1,2-Dicarboxyethyl)-AMP" compartment="Cytosol" initialAmount="1" hasOnlySubstanceUnits="false" boundaryCondition="false" constant="false" fbc:charge="0"/>
      <species metaid="M_C03798_c_Cytosol" sboTerm="SBO:0000299" id="M_C03798_c_Cytosol" name="C03798_c Peptidylproline (omega=180)" compartment="Cytosol" initialAmount="1" hasOnlySubstanceUnits="false" boundaryCondition="false" constant="false" fbc:charge="0"/>
      <species metaid="M_C03845_c_Cytosol" sboTerm="SBO:0000299" id="M_C03845_c_Cytosol" name="C03845_c 5alpha-Cholest-8-en-3beta-ol" compartment="Cytosol" initialAmount="1" hasOnlySubstanceUnits="false" boundaryCondition="false" constant="false" fbc:charge="0"/>
      <species metaid="M_C03862_c_Cytosol" sboTerm="SBO:0000299" id="M_C03862_c_Cytosol" name="C03862_c Dolichyl phosphate D-mannose" compartment="Cytosol" initialAmount="1" hasOnlySubstanceUnits="false" boundaryCondition="false" constant="false" fbc:charge="0"/>
      <species metaid="M_C03906_c_Cytosol" sboTerm="SBO:0000299" id="M_C03906_c_Cytosol" name="C03906_c beta-L-Arabinose 1-phosphate" compartment="Cytosol" initialAmount="1" hasOnlySubstanceUnits="false" boundaryCondition="false" constant="false" fbc:charge="0"/>
      <species metaid="M_C03912_c_Cytosol" sboTerm="SBO:0000299" id="M_C03912_c_Cytosol" name="C03912_c (S)-1-Pyrroline-5-carboxylate" compartment="Cytosol" initialAmount="1" hasOnlySubstanceUnits="false" boundaryCondition="false" constant="false" fbc:charge="0"/>
      <species metaid="M_C04006_c_Cytosol" sboTerm="SBO:0000299" id="M_C04006_c_Cytosol" name="C04006_c 1D-myo-Inositol 3-phosphate" compartment="Cytosol" initialAmount="1" hasOnlySubstanceUnits="false" boundaryCondition="false" constant="false" fbc:charge="0"/>
      <species metaid="M_C04043_c_Cytosol" sboTerm="SBO:0000299" id="M_C04043_c_Cytosol" name="C04043_c 3,4-Dihydroxyphenylacetaldehyde" compartment="Cytosol" initialAmount="1" hasOnlySubstanceUnits="false" boundaryCondition="false" constant="false" fbc:charge="0"/>
      <species metaid="M_C04062_c_Cytosol" sboTerm="SBO:0000299" id="M_C04062_c_Cytosol" name="C04062_c D-myo-Inositol 1,3-bisphosphate" compartment="Cytosol" initialAmount="1" hasOnlySubstanceUnits="false" boundaryCondition="false" constant="false" fbc:charge="0"/>
      <species metaid="M_C04076_c_Cytosol" sboTerm="SBO:0000299" id="M_C04076_c_Cytosol" name="C04076_c L-2-Aminoadipate 6-semialdehyde" compartment="Cytosol" initialAmount="1" hasOnlySubstanceUnits="false" boundaryCondition="false" constant="false" fbc:charge="0"/>
      <species metaid="M_C04079_c_Cytosol" sboTerm="SBO:0000299" id="M_C04079_c_Cytosol" name="C04079_c N-((R)-Pantothenoyl)-L-cysteine" compartment="Cytosol" initialAmount="1" hasOnlySubstanceUnits="false" boundaryCondition="false" constant="false" fbc:charge="0"/>
      <species metaid="M_C04088_c_Cytosol" sboTerm="SBO:0000299" id="M_C04088_c_Cytosol" name="C04088_c Octadecanoyl-[acyl-carrier protein]" compartment="Cytosol" initialAmount="1" hasOnlySubstanceUnits="false" boundaryCondition="false" constant="false" fbc:charge="0"/>
      <species metaid="M_C04131_c_Cytosol" sboTerm="SBO:0000299" id="M_C04131_c_Cytosol" name="C04131_c Monoamide of dicarboxylate" compartment="Cytosol" initialAmount="1" hasOnlySubstanceUnits="false" boundaryCondition="false" constant="false" fbc:charge="0"/>
      <species metaid="M_C04180_c_Cytosol" sboTerm="SBO:0000299" id="M_C04180_c_Cytosol" name="C04180_c cis-Dec-3-enoyl-[acp]" compartment="Cytosol" initialAmount="1" hasOnlySubstanceUnits="false" boundaryCondition="false" constant="false" fbc:charge="0"/>
      <species metaid="M_C04232_c_Cytosol" sboTerm="SBO:0000299" id="M_C04232_c_Cytosol" name="C04232_c 2&apos;-Deoxyribonucleoside diphosphate" compartment="Cytosol" initialAmount="1" hasOnlySubstanceUnits="false" boundaryCondition="false" constant="false" fbc:charge="0"/>
      <species metaid="M_C04248_c_Cytosol" sboTerm="SBO:0000299" id="M_C04248_c_Cytosol" name="C04248_c 6-(alpha-D-Glucosaminyl)-1-phosphatidyl-1D-myo-inositol" compartment="Cytosol" initialAmount="1" hasOnlySubstanceUnits="false" boundaryCondition="false" constant="false" fbc:charge="0"/>
      <species metaid="M_C04253_c_Cytosol" sboTerm="SBO:0000299" id="M_C04253_c_Cytosol" name="C04253_c Electron-transferring flavoprotein" compartment="Cytosol" initialAmount="1" hasOnlySubstanceUnits="false" boundaryCondition="false" constant="false" fbc:charge="0"/>
      <species metaid="M_C04281_c_Cytosol" sboTerm="SBO:0000299" id="M_C04281_c_Cytosol" name="C04281_c L-1-Pyrroline-3-hydroxy-5-carboxylate" compartment="Cytosol" initialAmount="1" hasOnlySubstanceUnits="false" boundaryCondition="false" constant="false" fbc:charge="0"/>
      <species metaid="M_C04299_c_Cytosol" sboTerm="SBO:0000299" id="M_C04299_c_Cytosol" name="C04299_c D-myo-Inositol 1,2-cyclic phosphate" compartment="Cytosol" initialAmount="1" hasOnlySubstanceUnits="false" boundaryCondition="false" constant="false" fbc:charge="0"/>
      <species metaid="M_C04309_c_Cytosol" sboTerm="SBO:0000299" id="M_C04309_c_Cytosol" name="C04309_c Phosphoenol-4-deoxy-3-tetrulosonate" compartment="Cytosol" initialAmount="1" hasOnlySubstanceUnits="false" boundaryCondition="false" constant="false" fbc:charge="0"/>
      <species metaid="M_C04317_c_Cytosol" sboTerm="SBO:0000299" id="M_C04317_c_Cytosol" name="C04317_c 1-Organyl-2-lyso-sn-glycero-3-phosphocholine" compartment="Cytosol" initialAmount="1" hasOnlySubstanceUnits="false" boundaryCondition="false" constant="false" fbc:charge="0"/>
      <species metaid="M_C04352_c_Cytosol" sboTerm="SBO:0000299" id="M_C04352_c_Cytosol" name="C04352_c (R)-4&apos;-Phosphopantothenoyl-L-cysteine" compartment="Cytosol" initialAmount="1" hasOnlySubstanceUnits="false" boundaryCondition="false" constant="false" fbc:charge="0"/>
      <species metaid="M_C04377_c_Cytosol" sboTerm="SBO:0000299" id="M_C04377_c_Cytosol" name="C04377_c 5,10-Methylenetetrahydromethanopterin" compartment="Cytosol" initialAmount="1" hasOnlySubstanceUnits="false" boundaryCondition="false" constant="false" fbc:charge="0"/>
      <species metaid="M_C04405_c_Cytosol" sboTerm="SBO:0000299" id="M_C04405_c_Cytosol" name="C04405_c (2S,3S)-3-Hydroxy-2-methylbutanoyl-CoA" compartment="Cytosol" initialAmount="1" hasOnlySubstanceUnits="false" boundaryCondition="false" constant="false" fbc:charge="0"/>
      <species metaid="M_C04477_c_Cytosol" sboTerm="SBO:0000299" id="M_C04477_c_Cytosol" name="C04477_c 1D-myo-Inositol 1,3,4,6-tetrakisphosphate" compartment="Cytosol" initialAmount="1" hasOnlySubstanceUnits="false" boundaryCondition="false" constant="false" fbc:charge="0"/>
      <species metaid="M_C04500_c_Cytosol" sboTerm="SBO:0000299" id="M_C04500_c_Cytosol" name="C04500_c N-Acetyl-D-glucosaminyldiphosphodolichol" compartment="Cytosol" initialAmount="1" hasOnlySubstanceUnits="false" boundaryCondition="false" constant="false" fbc:charge="0"/>
      <species metaid="M_C04501_c_Cytosol" sboTerm="SBO:0000299" id="M_C04501_c_Cytosol" name="C04501_c N-Acetyl-alpha-D-glucosamine 1-phosphate" compartment="Cytosol" initialAmount="1" hasOnlySubstanceUnits="false" boundaryCondition="false" constant="false" fbc:charge="0"/>
      <species metaid="M_C04506_c_Cytosol" sboTerm="SBO:0000299" id="M_C04506_c_Cytosol" name="C04506_c Protein C-terminal S-farnesyl-L-cysteine" compartment="Cytosol" initialAmount="1" hasOnlySubstanceUnits="false" boundaryCondition="false" constant="false" fbc:charge="0"/>
      <species metaid="M_C04512_c_Cytosol" sboTerm="SBO:0000299" id="M_C04512_c_Cytosol" name="C04512_c trans,trans-2,3,4,5-Tetradehydroacyl-CoA" compartment="Cytosol" initialAmount="1" hasOnlySubstanceUnits="false" boundaryCondition="false" constant="false" fbc:charge="0"/>
      <species metaid="M_C04520_c_Cytosol" sboTerm="SBO:0000299" id="M_C04520_c_Cytosol" name="C04520_c 1D-myo-Inositol 3,4,5,6-tetrakisphosphate" compartment="Cytosol" initialAmount="1" hasOnlySubstanceUnits="false" boundaryCondition="false" constant="false" fbc:charge="0"/>
      <species metaid="M_C04530_c_Cytosol" sboTerm="SBO:0000299" id="M_C04530_c_Cytosol" name="C04530_c 4,4-Dimethyl-5alpha-cholest-7-en-3beta-ol" compartment="Cytosol" initialAmount="1" hasOnlySubstanceUnits="false" boundaryCondition="false" constant="false" fbc:charge="0"/>
      <species metaid="M_C04537_c_Cytosol" sboTerm="SBO:0000299" id="M_C04537_c_Cytosol" name="C04537_c N,N&apos;-Diacetylchitobiosyldiphosphodolichol" compartment="Cytosol" initialAmount="1" hasOnlySubstanceUnits="false" boundaryCondition="false" constant="false" fbc:charge="0"/>
      <species metaid="M_C04549_c_Cytosol" sboTerm="SBO:0000299" id="M_C04549_c_Cytosol" name="C04549_c 1-Phosphatidyl-1D-myo-inositol 3-phosphate" compartment="Cytosol" initialAmount="1" hasOnlySubstanceUnits="false" boundaryCondition="false" constant="false" fbc:charge="0"/>
      <species metaid="M_C04554_c_Cytosol" sboTerm="SBO:0000299" id="M_C04554_c_Cytosol" name="C04554_c 3alpha,7alpha-Dihydroxy-5beta-cholestanate" compartment="Cytosol" initialAmount="1" hasOnlySubstanceUnits="false" boundaryCondition="false" constant="false" fbc:charge="0"/>
      <species metaid="M_C04570_c_Cytosol" sboTerm="SBO:0000299" id="M_C04570_c_Cytosol" name="C04570_c Reduced electron-transferring flavoprotein" compartment="Cytosol" initialAmount="1" hasOnlySubstanceUnits="false" boundaryCondition="false" constant="false" fbc:charge="0"/>
      <species metaid="M_C04598_c_Cytosol" sboTerm="SBO:0000299" id="M_C04598_c_Cytosol" name="C04598_c 2-Acetyl-1-alkyl-sn-glycero-3-phosphocholine" compartment="Cytosol" initialAmount="1" hasOnlySubstanceUnits="false" boundaryCondition="false" constant="false" fbc:charge="0"/>
      <species metaid="M_C04619_c_Cytosol" sboTerm="SBO:0000299" id="M_C04619_c_Cytosol" name="C04619_c (3R)-3-Hydroxydecanoyl-[acyl-carrier protein]" compartment="Cytosol" initialAmount="1" hasOnlySubstanceUnits="false" boundaryCondition="false" constant="false" fbc:charge="0"/>
      <species metaid="M_C04620_c_Cytosol" sboTerm="SBO:0000299" id="M_C04620_c_Cytosol" name="C04620_c (3R)-3-Hydroxyoctanoyl-[acyl-carrier protein]" compartment="Cytosol" initialAmount="1" hasOnlySubstanceUnits="false" boundaryCondition="false" constant="false" fbc:charge="0"/>
      <species metaid="M_C04633_c_Cytosol" sboTerm="SBO:0000299" id="M_C04633_c_Cytosol" name="C04633_c (3R)-3-Hydroxypalmitoyl-[acyl-carrier protein]" compartment="Cytosol" initialAmount="1" hasOnlySubstanceUnits="false" boundaryCondition="false" constant="false" fbc:charge="0"/>
      <species metaid="M_C04637_c_Cytosol" sboTerm="SBO:0000299" id="M_C04637_c_Cytosol" name="C04637_c 1-Phosphatidyl-D-myo-inositol 4,5-bisphosphate" compartment="Cytosol" initialAmount="1" hasOnlySubstanceUnits="false" boundaryCondition="false" constant="false" fbc:charge="0"/>
      <species metaid="M_C04675_c_Cytosol" sboTerm="SBO:0000299" id="M_C04675_c_Cytosol" name="C04675_c 3-Hydroxy-3-(4-methylpent-3-en-1-yl)glutaryl-CoA" compartment="Cytosol" initialAmount="1" hasOnlySubstanceUnits="false" boundaryCondition="false" constant="false" fbc:charge="0"/>
      <species metaid="M_C04688_c_Cytosol" sboTerm="SBO:0000299" id="M_C04688_c_Cytosol" name="C04688_c (3R)-3-Hydroxytetradecanoyl-[acyl-carrier protein]" compartment="Cytosol" initialAmount="1" hasOnlySubstanceUnits="false" boundaryCondition="false" constant="false" fbc:charge="0"/>
      <species metaid="M_C04691_c_Cytosol" sboTerm="SBO:0000299" id="M_C04691_c_Cytosol" name="C04691_c 2-Dehydro-3-deoxy-D-arabino-heptonate 7-phosphate" compartment="Cytosol" initialAmount="1" hasOnlySubstanceUnits="false" boundaryCondition="false" constant="false" fbc:charge="0"/>
      <species metaid="M_C04748_c_Cytosol" sboTerm="SBO:0000299" id="M_C04748_c_Cytosol" name="C04748_c Protein C-terminal S-farnesyl-L-cysteine methyl ester" compartment="Cytosol" initialAmount="1" hasOnlySubstanceUnits="false" boundaryCondition="false" constant="false" fbc:charge="0"/>
      <species metaid="M_C04814_c_Cytosol" sboTerm="SBO:0000299" id="M_C04814_c_Cytosol" name="C04814_c 4beta-Hydroxymethyl-4alpha-methyl-5alpha-cholest-7-en-3beta-ol" compartment="Cytosol" initialAmount="1" hasOnlySubstanceUnits="false" boundaryCondition="false" constant="false" fbc:charge="0"/>
      <species metaid="M_C04840_c_Cytosol" sboTerm="SBO:0000299" id="M_C04840_c_Cytosol" name="C04840_c 3beta-Hydroxy-4beta-methyl-5alpha-cholest-7-ene-4alpha-carboxylate" compartment="Cytosol" initialAmount="1" hasOnlySubstanceUnits="false" boundaryCondition="false" constant="false" fbc:charge="0"/>
      <species metaid="M_C04874_c_Cytosol" sboTerm="SBO:0000299" id="M_C04874_c_Cytosol" name="C04874_c 2-Amino-4-hydroxy-6-(D-erythro-1,2,3-trihydroxypropyl)-7,8-dihydropteridine" compartment="Cytosol" initialAmount="1" hasOnlySubstanceUnits="false" boundaryCondition="false" constant="false" fbc:charge="0"/>
      <species metaid="M_C04884_c_Cytosol" sboTerm="SBO:0000299" id="M_C04884_c_Cytosol" name="C04884_c N-Acetyl-D-galactosaminyl-(N-acetylneuraminyl)-D-galactosyl-D-glucosylceramide" compartment="Cytosol" initialAmount="1" hasOnlySubstanceUnits="false" boundaryCondition="false" constant="false" fbc:charge="0"/>
      <species metaid="M_C04895_c_Cytosol" sboTerm="SBO:0000299" id="M_C04895_c_Cytosol" name="C04895_c 7,8-Dihydroneopterin 3&apos;-triphosphate" compartment="Cytosol" initialAmount="1" hasOnlySubstanceUnits="false" boundaryCondition="false" constant="false" fbc:charge="0"/>
      <species metaid="M_C04911_c_Cytosol" sboTerm="SBO:0000299" id="M_C04911_c_Cytosol" name="C04911_c D-Galactosyl-N-acetyl-D-galactosaminyl-(N-acetylneuraminyl)-D-galactosyl-D-glucosylceramide" compartment="Cytosol" initialAmount="1" hasOnlySubstanceUnits="false" boundaryCondition="false" constant="false" fbc:charge="0"/>
      <species metaid="M_C04925_c_Cytosol" sboTerm="SBO:0000299" id="M_C04925_c_Cytosol" name="C04925_c N-Acetyl-D-galactosaminyl-N-Acetyl-D-galactosaminyl-1,3-D-galactosyl-1,4-D-galactosyl-1,4-D-glucosylceramide" compartment="Cytosol" initialAmount="1" hasOnlySubstanceUnits="false" boundaryCondition="false" constant="false" fbc:charge="0"/>
      <species metaid="M_C05067_c_Cytosol" sboTerm="SBO:0000299" id="M_C05067_c_Cytosol" name="C05067_c trans-3-Enoyl-CoA" compartment="Cytosol" initialAmount="1" hasOnlySubstanceUnits="false" boundaryCondition="false" constant="false" fbc:charge="0"/>
      <species metaid="M_C05108_c_Cytosol" sboTerm="SBO:0000299" id="M_C05108_c_Cytosol" name="C05108_c 14-Demethyllanosterol" compartment="Cytosol" initialAmount="1" hasOnlySubstanceUnits="false" boundaryCondition="false" constant="false" fbc:charge="0"/>
      <species metaid="M_C05110_c_Cytosol" sboTerm="SBO:0000299" id="M_C05110_c_Cytosol" name="C05110_c 4alpha-Methylcholesta-8-en-3beta-ol" compartment="Cytosol" initialAmount="1" hasOnlySubstanceUnits="false" boundaryCondition="false" constant="false" fbc:charge="0"/>
      <species metaid="M_C05111_c_Cytosol" sboTerm="SBO:0000299" id="M_C05111_c_Cytosol" name="C05111_c Methostenol" compartment="Cytosol" initialAmount="1" hasOnlySubstanceUnits="false" boundaryCondition="false" constant="false" fbc:charge="0"/>
      <species metaid="M_C05116_c_Cytosol" sboTerm="SBO:0000299" id="M_C05116_c_Cytosol" name="C05116_c 3-Hydroxybutanoyl-CoA" compartment="Cytosol" initialAmount="1" hasOnlySubstanceUnits="false" boundaryCondition="false" constant="false" fbc:charge="0"/>
      <species metaid="M_C05127_c_Cytosol" sboTerm="SBO:0000299" id="M_C05127_c_Cytosol" name="C05127_c N-Methylhistamine" compartment="Cytosol" initialAmount="1" hasOnlySubstanceUnits="false" boundaryCondition="false" constant="false" fbc:charge="0"/>
      <species metaid="M_C05130_c_Cytosol" sboTerm="SBO:0000299" id="M_C05130_c_Cytosol" name="C05130_c Imidazole-4-acetaldehyde" compartment="Cytosol" initialAmount="1" hasOnlySubstanceUnits="false" boundaryCondition="false" constant="false" fbc:charge="0"/>
      <species metaid="M_C05141_c_Cytosol" sboTerm="SBO:0000299" id="M_C05141_c_Cytosol" name="C05141_c Estriol" compartment="Cytosol" initialAmount="1" hasOnlySubstanceUnits="false" boundaryCondition="false" constant="false" fbc:charge="0"/>
      <species metaid="M_C05167_c_Cytosol" sboTerm="SBO:0000299" id="M_C05167_c_Cytosol" name="C05167_c alpha-Amino acid" compartment="Cytosol" initialAmount="1" hasOnlySubstanceUnits="false" boundaryCondition="false" constant="false" fbc:charge="0"/>
      <species metaid="M_C05172_c_Cytosol" sboTerm="SBO:0000299" id="M_C05172_c_Cytosol" name="C05172_c Selenophosphoric acid" compartment="Cytosol" initialAmount="1" hasOnlySubstanceUnits="false" boundaryCondition="false" constant="false" fbc:charge="0"/>
      <species metaid="M_C05198_c_Cytosol" sboTerm="SBO:0000299" id="M_C05198_c_Cytosol" name="C05198_c 5&apos;-Deoxyadenosine" compartment="Cytosol" initialAmount="1" hasOnlySubstanceUnits="false" boundaryCondition="false" constant="false" fbc:charge="0"/>
      <species metaid="M_C05223_c_Cytosol" sboTerm="SBO:0000299" id="M_C05223_c_Cytosol" name="C05223_c Dodecanoyl-[acyl-carrier protein]" compartment="Cytosol" initialAmount="1" hasOnlySubstanceUnits="false" boundaryCondition="false" constant="false" fbc:charge="0"/>
      <species metaid="M_C05227_c_Cytosol" sboTerm="SBO:0000299" id="M_C05227_c_Cytosol" name="C05227_c UDP-sugar" compartment="Cytosol" initialAmount="1" hasOnlySubstanceUnits="false" boundaryCondition="false" constant="false" fbc:charge="0"/>
      <species metaid="M_C05232_c_Cytosol" sboTerm="SBO:0000299" id="M_C05232_c_Cytosol" name="C05232_c (2S)-2-Methylacyl-CoA" compartment="Cytosol" initialAmount="1" hasOnlySubstanceUnits="false" boundaryCondition="false" constant="false" fbc:charge="0"/>
      <species metaid="M_C05260_c_Cytosol" sboTerm="SBO:0000299" id="M_C05260_c_Cytosol" name="C05260_c (S)-3-Hydroxytetradecanoyl-CoA" compartment="Cytosol" initialAmount="1" hasOnlySubstanceUnits="false" boundaryCondition="false" constant="false" fbc:charge="0"/>
      <species metaid="M_C05261_c_Cytosol" sboTerm="SBO:0000299" id="M_C05261_c_Cytosol" name="C05261_c 3-Oxotetradecanoyl-CoA" compartment="Cytosol" initialAmount="1" hasOnlySubstanceUnits="false" boundaryCondition="false" constant="false" fbc:charge="0"/>
      <species metaid="M_C05262_c_Cytosol" sboTerm="SBO:0000299" id="M_C05262_c_Cytosol" name="C05262_c (S)-3-Hydroxydodecanoyl-CoA" compartment="Cytosol" initialAmount="1" hasOnlySubstanceUnits="false" boundaryCondition="false" constant="false" fbc:charge="0"/>
      <species metaid="M_C05263_c_Cytosol" sboTerm="SBO:0000299" id="M_C05263_c_Cytosol" name="C05263_c 3-Oxododecanoyl-CoA" compartment="Cytosol" initialAmount="1" hasOnlySubstanceUnits="false" boundaryCondition="false" constant="false" fbc:charge="0"/>
      <species metaid="M_C05264_c_Cytosol" sboTerm="SBO:0000299" id="M_C05264_c_Cytosol" name="C05264_c (S)-Hydroxydecanoyl-CoA" compartment="Cytosol" initialAmount="1" hasOnlySubstanceUnits="false" boundaryCondition="false" constant="false" fbc:charge="0"/>
      <species metaid="M_C05265_c_Cytosol" sboTerm="SBO:0000299" id="M_C05265_c_Cytosol" name="C05265_c 3-Oxodecanoyl-CoA" compartment="Cytosol" initialAmount="1" hasOnlySubstanceUnits="false" boundaryCondition="false" constant="false" fbc:charge="0"/>
      <species metaid="M_C05266_c_Cytosol" sboTerm="SBO:0000299" id="M_C05266_c_Cytosol" name="C05266_c (S)-3-Hydroxyoctanoyl-CoA" compartment="Cytosol" initialAmount="1" hasOnlySubstanceUnits="false" boundaryCondition="false" constant="false" fbc:charge="0"/>
      <species metaid="M_C05267_c_Cytosol" sboTerm="SBO:0000299" id="M_C05267_c_Cytosol" name="C05267_c 3-Oxooctanoyl-CoA" compartment="Cytosol" initialAmount="1" hasOnlySubstanceUnits="false" boundaryCondition="false" constant="false" fbc:charge="0"/>
      <species metaid="M_C05268_c_Cytosol" sboTerm="SBO:0000299" id="M_C05268_c_Cytosol" name="C05268_c (S)-Hydroxyhexanoyl-CoA" compartment="Cytosol" initialAmount="1" hasOnlySubstanceUnits="false" boundaryCondition="false" constant="false" fbc:charge="0"/>
      <species metaid="M_C05269_c_Cytosol" sboTerm="SBO:0000299" id="M_C05269_c_Cytosol" name="C05269_c 3-Oxohexanoyl-CoA" compartment="Cytosol" initialAmount="1" hasOnlySubstanceUnits="false" boundaryCondition="false" constant="false" fbc:charge="0"/>
      <species metaid="M_C05270_c_Cytosol" sboTerm="SBO:0000299" id="M_C05270_c_Cytosol" name="C05270_c Hexanoyl-CoA" compartment="Cytosol" initialAmount="1" hasOnlySubstanceUnits="false" boundaryCondition="false" constant="false" fbc:charge="0"/>
      <species metaid="M_C05271_c_Cytosol" sboTerm="SBO:0000299" id="M_C05271_c_Cytosol" name="C05271_c trans-Hex-2-enoyl-CoA" compartment="Cytosol" initialAmount="1" hasOnlySubstanceUnits="false" boundaryCondition="false" constant="false" fbc:charge="0"/>
      <species metaid="M_C05272_c_Cytosol" sboTerm="SBO:0000299" id="M_C05272_c_Cytosol" name="C05272_c trans-Hexadec-2-enoyl-CoA" compartment="Cytosol" initialAmount="1" hasOnlySubstanceUnits="false" boundaryCondition="false" constant="false" fbc:charge="0"/>
      <species metaid="M_C05273_c_Cytosol" sboTerm="SBO:0000299" id="M_C05273_c_Cytosol" name="C05273_c trans-Tetradec-2-enoyl-CoA" compartment="Cytosol" initialAmount="1" hasOnlySubstanceUnits="false" boundaryCondition="false" constant="false" fbc:charge="0"/>
      <species metaid="M_C05274_c_Cytosol" sboTerm="SBO:0000299" id="M_C05274_c_Cytosol" name="C05274_c Decanoyl-CoA" compartment="Cytosol" initialAmount="1" hasOnlySubstanceUnits="false" boundaryCondition="false" constant="false" fbc:charge="0"/>
      <species metaid="M_C05275_c_Cytosol" sboTerm="SBO:0000299" id="M_C05275_c_Cytosol" name="C05275_c trans-Dec-2-enoyl-CoA" compartment="Cytosol" initialAmount="1" hasOnlySubstanceUnits="false" boundaryCondition="false" constant="false" fbc:charge="0"/>
      <species metaid="M_C05276_c_Cytosol" sboTerm="SBO:0000299" id="M_C05276_c_Cytosol" name="C05276_c trans-Oct-2-enoyl-CoA" compartment="Cytosol" initialAmount="1" hasOnlySubstanceUnits="false" boundaryCondition="false" constant="false" fbc:charge="0"/>
      <species metaid="M_C05284_c_Cytosol" sboTerm="SBO:0000299" id="M_C05284_c_Cytosol" name="C05284_c 11beta-Hydroxyandrost-4-ene-3,17-dione" compartment="Cytosol" initialAmount="1" hasOnlySubstanceUnits="false" boundaryCondition="false" constant="false" fbc:charge="0"/>
      <species metaid="M_C05300_c_Cytosol" sboTerm="SBO:0000299" id="M_C05300_c_Cytosol" name="C05300_c 16alpha-Hydroxyestrone" compartment="Cytosol" initialAmount="1" hasOnlySubstanceUnits="false" boundaryCondition="false" constant="false" fbc:charge="0"/>
      <species metaid="M_C05329_c_Cytosol" sboTerm="SBO:0000299" id="M_C05329_c_Cytosol" name="C05329_c (2R)-2-Methylacyl-CoA" compartment="Cytosol" initialAmount="1" hasOnlySubstanceUnits="false" boundaryCondition="false" constant="false" fbc:charge="0"/>
      <species metaid="M_C05332_c_Cytosol" sboTerm="SBO:0000299" id="M_C05332_c_Cytosol" name="C05332_c Phenethylamine" compartment="Cytosol" initialAmount="1" hasOnlySubstanceUnits="false" boundaryCondition="false" constant="false" fbc:charge="0"/>
      <species metaid="M_C05335_c_Cytosol" sboTerm="SBO:0000299" id="M_C05335_c_Cytosol" name="C05335_c L-Selenomethionine" compartment="Cytosol" initialAmount="1" hasOnlySubstanceUnits="false" boundaryCondition="false" constant="false" fbc:charge="0"/>
      <species metaid="M_C05337_c_Cytosol" sboTerm="SBO:0000299" id="M_C05337_c_Cytosol" name="C05337_c Chenodeoxycholoyl-CoA" compartment="Cytosol" initialAmount="1" hasOnlySubstanceUnits="false" boundaryCondition="false" constant="false" fbc:charge="0"/>
      <species metaid="M_C05345_c_Cytosol" sboTerm="SBO:0000299" id="M_C05345_c_Cytosol" name="C05345_c beta-D-Fructose 6-phosphate" compartment="Cytosol" initialAmount="1" hasOnlySubstanceUnits="false" boundaryCondition="false" constant="false" fbc:charge="0"/>
      <species metaid="M_C05378_c_Cytosol" sboTerm="SBO:0000299" id="M_C05378_c_Cytosol" name="C05378_c beta-D-Fructose 1,6-bisphosphate" compartment="Cytosol" initialAmount="1" hasOnlySubstanceUnits="false" boundaryCondition="false" constant="false" fbc:charge="0"/>
      <species metaid="M_C05382_c_Cytosol" sboTerm="SBO:0000299" id="M_C05382_c_Cytosol" name="C05382_c Sedoheptulose 7-phosphate" compartment="Cytosol" initialAmount="1" hasOnlySubstanceUnits="false" boundaryCondition="false" constant="false" fbc:charge="0"/>
      <species metaid="M_C05385_c_Cytosol" sboTerm="SBO:0000299" id="M_C05385_c_Cytosol" name="C05385_c D-Glucuronate 1-phosphate" compartment="Cytosol" initialAmount="1" hasOnlySubstanceUnits="false" boundaryCondition="false" constant="false" fbc:charge="0"/>
      <species metaid="M_C05394_c_Cytosol" sboTerm="SBO:0000299" id="M_C05394_c_Cytosol" name="C05394_c 3-Keto-beta-D-galactose" compartment="Cytosol" initialAmount="1" hasOnlySubstanceUnits="false" boundaryCondition="false" constant="false" fbc:charge="0"/>
      <species metaid="M_C05399_c_Cytosol" sboTerm="SBO:0000299" id="M_C05399_c_Cytosol" name="C05399_c Melibiitol" compartment="Cytosol" initialAmount="1" hasOnlySubstanceUnits="false" boundaryCondition="false" constant="false" fbc:charge="0"/>
      <species metaid="M_C05400_c_Cytosol" sboTerm="SBO:0000299" id="M_C05400_c_Cytosol" name="C05400_c Epimelibiose" compartment="Cytosol" initialAmount="1" hasOnlySubstanceUnits="false" boundaryCondition="false" constant="false" fbc:charge="0"/>
      <species metaid="M_C05401_c_Cytosol" sboTerm="SBO:0000299" id="M_C05401_c_Cytosol" name="C05401_c 3-beta-D-Galactosyl-sn-glycerol" compartment="Cytosol" initialAmount="1" hasOnlySubstanceUnits="false" boundaryCondition="false" constant="false" fbc:charge="0"/>
      <species metaid="M_C05402_c_Cytosol" sboTerm="SBO:0000299" id="M_C05402_c_Cytosol" name="C05402_c Melibiose" compartment="Cytosol" initialAmount="1" hasOnlySubstanceUnits="false" boundaryCondition="false" constant="false" fbc:charge="0"/>
      <species metaid="M_C05403_c_Cytosol" sboTerm="SBO:0000299" id="M_C05403_c_Cytosol" name="C05403_c 3-Ketolactose" compartment="Cytosol" initialAmount="1" hasOnlySubstanceUnits="false" boundaryCondition="false" constant="false" fbc:charge="0"/>
      <species metaid="M_C05404_c_Cytosol" sboTerm="SBO:0000299" id="M_C05404_c_Cytosol" name="C05404_c D-Gal alpha 1-&gt;6D-Gal alpha 1-&gt;6D-Glucose" compartment="Cytosol" initialAmount="1" hasOnlySubstanceUnits="false" boundaryCondition="false" constant="false" fbc:charge="0"/>
      <species metaid="M_C05437_c_Cytosol" sboTerm="SBO:0000299" id="M_C05437_c_Cytosol" name="C05437_c Zymosterol" compartment="Cytosol" initialAmount="1" hasOnlySubstanceUnits="false" boundaryCondition="false" constant="false" fbc:charge="0"/>
      <species metaid="M_C05439_c_Cytosol" sboTerm="SBO:0000299" id="M_C05439_c_Cytosol" name="C05439_c 5alpha-Cholesta-7,24-dien-3beta-ol" compartment="Cytosol" initialAmount="1" hasOnlySubstanceUnits="false" boundaryCondition="false" constant="false" fbc:charge="0"/>
      <species metaid="M_C05445_c_Cytosol" sboTerm="SBO:0000299" id="M_C05445_c_Cytosol" name="C05445_c 3alpha,7alpha-Dihydroxy-5beta-cholestan-26-al" compartment="Cytosol" initialAmount="1" hasOnlySubstanceUnits="false" boundaryCondition="false" constant="false" fbc:charge="0"/>
      <species metaid="M_C05447_c_Cytosol" sboTerm="SBO:0000299" id="M_C05447_c_Cytosol" name="C05447_c 3alpha,7alpha-Dihydroxy-5beta-cholest-24-enoyl-CoA" compartment="Cytosol" initialAmount="1" hasOnlySubstanceUnits="false" boundaryCondition="false" constant="false" fbc:charge="0"/>
      <species metaid="M_C05448_c_Cytosol" sboTerm="SBO:0000299" id="M_C05448_c_Cytosol" name="C05448_c 3alpha,7alpha,24-Trihydroxy-5beta-cholestanoyl-CoA" compartment="Cytosol" initialAmount="1" hasOnlySubstanceUnits="false" boundaryCondition="false" constant="false" fbc:charge="0"/>
      <species metaid="M_C05449_c_Cytosol" sboTerm="SBO:0000299" id="M_C05449_c_Cytosol" name="C05449_c 3alpha,7alpha-Dihydroxy-5beta-24-oxocholestanoyl-CoA" compartment="Cytosol" initialAmount="1" hasOnlySubstanceUnits="false" boundaryCondition="false" constant="false" fbc:charge="0"/>
      <species metaid="M_C05450_c_Cytosol" sboTerm="SBO:0000299" id="M_C05450_c_Cytosol" name="C05450_c 3alpha,7alpha,12alpha,24-Tetrahydroxy-5beta-cholestanoyl-CoA" compartment="Cytosol" initialAmount="1" hasOnlySubstanceUnits="false" boundaryCondition="false" constant="false" fbc:charge="0"/>
      <species metaid="M_C05460_c_Cytosol" sboTerm="SBO:0000299" id="M_C05460_c_Cytosol" name="C05460_c 3alpha,7alpha,12alpha-Trihydroxy-5beta-cholest-24-enoyl-CoA" compartment="Cytosol" initialAmount="1" hasOnlySubstanceUnits="false" boundaryCondition="false" constant="false" fbc:charge="0"/>
      <species metaid="M_C05467_c_Cytosol" sboTerm="SBO:0000299" id="M_C05467_c_Cytosol" name="C05467_c 3alpha,7alpha,12alpha-Trihydroxy-5beta-24-oxocholestanoyl-CoA" compartment="Cytosol" initialAmount="1" hasOnlySubstanceUnits="false" boundaryCondition="false" constant="false" fbc:charge="0"/>
      <species metaid="M_C05527_c_Cytosol" sboTerm="SBO:0000299" id="M_C05527_c_Cytosol" name="C05527_c 3-Sulfinylpyruvate" compartment="Cytosol" initialAmount="1" hasOnlySubstanceUnits="false" boundaryCondition="false" constant="false" fbc:charge="0"/>
      <species metaid="M_C05528_c_Cytosol" sboTerm="SBO:0000299" id="M_C05528_c_Cytosol" name="C05528_c 3-Sulfopyruvate" compartment="Cytosol" initialAmount="1" hasOnlySubstanceUnits="false" boundaryCondition="false" constant="false" fbc:charge="0"/>
      <species metaid="M_C05577_c_Cytosol" sboTerm="SBO:0000299" id="M_C05577_c_Cytosol" name="C05577_c 3,4-Dihydroxymandelaldehyde" compartment="Cytosol" initialAmount="1" hasOnlySubstanceUnits="false" boundaryCondition="false" constant="false" fbc:charge="0"/>
      <species metaid="M_C05581_c_Cytosol" sboTerm="SBO:0000299" id="M_C05581_c_Cytosol" name="C05581_c 3-Methoxy-4-hydroxyphenylacetaldehyde" compartment="Cytosol" initialAmount="1" hasOnlySubstanceUnits="false" boundaryCondition="false" constant="false" fbc:charge="0"/>
      <species metaid="M_C05583_c_Cytosol" sboTerm="SBO:0000299" id="M_C05583_c_Cytosol" name="C05583_c 3-Methoxy-4-hydroxyphenylglycolaldehyde" compartment="Cytosol" initialAmount="1" hasOnlySubstanceUnits="false" boundaryCondition="false" constant="false" fbc:charge="0"/>
      <species metaid="M_C05587_c_Cytosol" sboTerm="SBO:0000299" id="M_C05587_c_Cytosol" name="C05587_c 3-Methoxytyramine" compartment="Cytosol" initialAmount="1" hasOnlySubstanceUnits="false" boundaryCondition="false" constant="false" fbc:charge="0"/>
      <species metaid="M_C05588_c_Cytosol" sboTerm="SBO:0000299" id="M_C05588_c_Cytosol" name="C05588_c L-Metanephrine" compartment="Cytosol" initialAmount="1" hasOnlySubstanceUnits="false" boundaryCondition="false" constant="false" fbc:charge="0"/>
      <species metaid="M_C05589_c_Cytosol" sboTerm="SBO:0000299" id="M_C05589_c_Cytosol" name="C05589_c L-Normetanephrine" compartment="Cytosol" initialAmount="1" hasOnlySubstanceUnits="false" boundaryCondition="false" constant="false" fbc:charge="0"/>
      <species metaid="M_C05634_c_Cytosol" sboTerm="SBO:0000299" id="M_C05634_c_Cytosol" name="C05634_c 5-Hydroxyindoleacetaldehyde" compartment="Cytosol" initialAmount="1" hasOnlySubstanceUnits="false" boundaryCondition="false" constant="false" fbc:charge="0"/>
      <species metaid="M_C05635_c_Cytosol" sboTerm="SBO:0000299" id="M_C05635_c_Cytosol" name="C05635_c 5-Hydroxyindoleacetate" compartment="Cytosol" initialAmount="1" hasOnlySubstanceUnits="false" boundaryCondition="false" constant="false" fbc:charge="0"/>
      <species metaid="M_C05636_c_Cytosol" sboTerm="SBO:0000299" id="M_C05636_c_Cytosol" name="C05636_c 3-Hydroxykynurenamine" compartment="Cytosol" initialAmount="1" hasOnlySubstanceUnits="false" boundaryCondition="false" constant="false" fbc:charge="0"/>
      <species metaid="M_C05637_c_Cytosol" sboTerm="SBO:0000299" id="M_C05637_c_Cytosol" name="C05637_c 4,8-Dihydroxyquinoline" compartment="Cytosol" initialAmount="1" hasOnlySubstanceUnits="false" boundaryCondition="false" constant="false" fbc:charge="0"/>
      <species metaid="M_C05638_c_Cytosol" sboTerm="SBO:0000299" id="M_C05638_c_Cytosol" name="C05638_c 5-Hydroxykynurenamine" compartment="Cytosol" initialAmount="1" hasOnlySubstanceUnits="false" boundaryCondition="false" constant="false" fbc:charge="0"/>
      <species metaid="M_C05639_c_Cytosol" sboTerm="SBO:0000299" id="M_C05639_c_Cytosol" name="C05639_c 4,6-Dihydroxyquinoline" compartment="Cytosol" initialAmount="1" hasOnlySubstanceUnits="false" boundaryCondition="false" constant="false" fbc:charge="0"/>
      <species metaid="M_C05640_c_Cytosol" sboTerm="SBO:0000299" id="M_C05640_c_Cytosol" name="C05640_c Cinnavalininate" compartment="Cytosol" initialAmount="1" hasOnlySubstanceUnits="false" boundaryCondition="false" constant="false" fbc:charge="0"/>
      <species metaid="M_C05649_c_Cytosol" sboTerm="SBO:0000299" id="M_C05649_c_Cytosol" name="C05649_c Dihydropteridine" compartment="Cytosol" initialAmount="1" hasOnlySubstanceUnits="false" boundaryCondition="false" constant="false" fbc:charge="0"/>
      <species metaid="M_C05650_c_Cytosol" sboTerm="SBO:0000299" id="M_C05650_c_Cytosol" name="C05650_c Tetrahydropteridine" compartment="Cytosol" initialAmount="1" hasOnlySubstanceUnits="false" boundaryCondition="false" constant="false" fbc:charge="0"/>
      <species metaid="M_C05665_c_Cytosol" sboTerm="SBO:0000299" id="M_C05665_c_Cytosol" name="C05665_c 3-Aminopropanal" compartment="Cytosol" initialAmount="1" hasOnlySubstanceUnits="false" boundaryCondition="false" constant="false" fbc:charge="0"/>
      <species metaid="M_C05668_c_Cytosol" sboTerm="SBO:0000299" id="M_C05668_c_Cytosol" name="C05668_c 3-Hydroxypropionyl-CoA" compartment="Cytosol" initialAmount="1" hasOnlySubstanceUnits="false" boundaryCondition="false" constant="false" fbc:charge="0"/>
      <species metaid="M_C05688_c_Cytosol" sboTerm="SBO:0000299" id="M_C05688_c_Cytosol" name="C05688_c L-Selenocysteine" compartment="Cytosol" initialAmount="1" hasOnlySubstanceUnits="false" boundaryCondition="false" constant="false" fbc:charge="0"/>
      <species metaid="M_C05689_c_Cytosol" sboTerm="SBO:0000299" id="M_C05689_c_Cytosol" name="C05689_c Se-Methyl-L-selenocysteine" compartment="Cytosol" initialAmount="1" hasOnlySubstanceUnits="false" boundaryCondition="false" constant="false" fbc:charge="0"/>
      <species metaid="M_C05698_c_Cytosol" sboTerm="SBO:0000299" id="M_C05698_c_Cytosol" name="C05698_c Selenohomocysteine" compartment="Cytosol" initialAmount="1" hasOnlySubstanceUnits="false" boundaryCondition="false" constant="false" fbc:charge="0"/>
      <species metaid="M_C05699_c_Cytosol" sboTerm="SBO:0000299" id="M_C05699_c_Cytosol" name="C05699_c L-Selenocystathionine" compartment="Cytosol" initialAmount="1" hasOnlySubstanceUnits="false" boundaryCondition="false" constant="false" fbc:charge="0"/>
      <species metaid="M_C05703_c_Cytosol" sboTerm="SBO:0000299" id="M_C05703_c_Cytosol" name="C05703_c Methaneselenol" compartment="Cytosol" initialAmount="1" hasOnlySubstanceUnits="false" boundaryCondition="false" constant="false" fbc:charge="0"/>
      <species metaid="M_C05745_c_Cytosol" sboTerm="SBO:0000299" id="M_C05745_c_Cytosol" name="C05745_c Butyryl-[acp]" compartment="Cytosol" initialAmount="1" hasOnlySubstanceUnits="false" boundaryCondition="false" constant="false" fbc:charge="0"/>
      <species metaid="M_C05746_c_Cytosol" sboTerm="SBO:0000299" id="M_C05746_c_Cytosol" name="C05746_c 3-Oxohexanoyl-[acp]" compartment="Cytosol" initialAmount="1" hasOnlySubstanceUnits="false" boundaryCondition="false" constant="false" fbc:charge="0"/>
      <species metaid="M_C05747_c_Cytosol" sboTerm="SBO:0000299" id="M_C05747_c_Cytosol" name="C05747_c (R)-3-Hydroxyhexanoyl-[acp]" compartment="Cytosol" initialAmount="1" hasOnlySubstanceUnits="false" boundaryCondition="false" constant="false" fbc:charge="0"/>
      <species metaid="M_C05748_c_Cytosol" sboTerm="SBO:0000299" id="M_C05748_c_Cytosol" name="C05748_c trans-Hex-2-enoyl-[acp]" compartment="Cytosol" initialAmount="1" hasOnlySubstanceUnits="false" boundaryCondition="false" constant="false" fbc:charge="0"/>
      <species metaid="M_C05749_c_Cytosol" sboTerm="SBO:0000299" id="M_C05749_c_Cytosol" name="C05749_c Hexanoyl-[acp]" compartment="Cytosol" initialAmount="1" hasOnlySubstanceUnits="false" boundaryCondition="false" constant="false" fbc:charge="0"/>
      <species metaid="M_C05750_c_Cytosol" sboTerm="SBO:0000299" id="M_C05750_c_Cytosol" name="C05750_c 3-Oxooctanoyl-[acp]" compartment="Cytosol" initialAmount="1" hasOnlySubstanceUnits="false" boundaryCondition="false" constant="false" fbc:charge="0"/>
      <species metaid="M_C05751_c_Cytosol" sboTerm="SBO:0000299" id="M_C05751_c_Cytosol" name="C05751_c trans-Oct-2-enoyl-[acp]" compartment="Cytosol" initialAmount="1" hasOnlySubstanceUnits="false" boundaryCondition="false" constant="false" fbc:charge="0"/>
      <species metaid="M_C05752_c_Cytosol" sboTerm="SBO:0000299" id="M_C05752_c_Cytosol" name="C05752_c Octanoyl-[acp]" compartment="Cytosol" initialAmount="1" hasOnlySubstanceUnits="false" boundaryCondition="false" constant="false" fbc:charge="0"/>
      <species metaid="M_C05753_c_Cytosol" sboTerm="SBO:0000299" id="M_C05753_c_Cytosol" name="C05753_c 3-Oxodecanoyl-[acp]" compartment="Cytosol" initialAmount="1" hasOnlySubstanceUnits="false" boundaryCondition="false" constant="false" fbc:charge="0"/>
      <species metaid="M_C05754_c_Cytosol" sboTerm="SBO:0000299" id="M_C05754_c_Cytosol" name="C05754_c trans-Dec-2-enoyl-[acp]" compartment="Cytosol" initialAmount="1" hasOnlySubstanceUnits="false" boundaryCondition="false" constant="false" fbc:charge="0"/>
      <species metaid="M_C05755_c_Cytosol" sboTerm="SBO:0000299" id="M_C05755_c_Cytosol" name="C05755_c Decanoyl-[acp]" compartment="Cytosol" initialAmount="1" hasOnlySubstanceUnits="false" boundaryCondition="false" constant="false" fbc:charge="0"/>
      <species metaid="M_C05756_c_Cytosol" sboTerm="SBO:0000299" id="M_C05756_c_Cytosol" name="C05756_c 3-Oxododecanoyl-[acp]" compartment="Cytosol" initialAmount="1" hasOnlySubstanceUnits="false" boundaryCondition="false" constant="false" fbc:charge="0"/>
      <species metaid="M_C05757_c_Cytosol" sboTerm="SBO:0000299" id="M_C05757_c_Cytosol" name="C05757_c (R)-3-Hydroxydodecanoyl-[acp]" compartment="Cytosol" initialAmount="1" hasOnlySubstanceUnits="false" boundaryCondition="false" constant="false" fbc:charge="0"/>
      <species metaid="M_C05758_c_Cytosol" sboTerm="SBO:0000299" id="M_C05758_c_Cytosol" name="C05758_c trans-Dodec-2-enoyl-[acp]" compartment="Cytosol" initialAmount="1" hasOnlySubstanceUnits="false" boundaryCondition="false" constant="false" fbc:charge="0"/>
      <species metaid="M_C05759_c_Cytosol" sboTerm="SBO:0000299" id="M_C05759_c_Cytosol" name="C05759_c 3-Oxotetradecanoyl-[acp]" compartment="Cytosol" initialAmount="1" hasOnlySubstanceUnits="false" boundaryCondition="false" constant="false" fbc:charge="0"/>
      <species metaid="M_C05760_c_Cytosol" sboTerm="SBO:0000299" id="M_C05760_c_Cytosol" name="C05760_c trans-Tetradec-2-enoyl-[acp]" compartment="Cytosol" initialAmount="1" hasOnlySubstanceUnits="false" boundaryCondition="false" constant="false" fbc:charge="0"/>
      <species metaid="M_C05761_c_Cytosol" sboTerm="SBO:0000299" id="M_C05761_c_Cytosol" name="C05761_c Tetradecanoyl-[acp]" compartment="Cytosol" initialAmount="1" hasOnlySubstanceUnits="false" boundaryCondition="false" constant="false" fbc:charge="0"/>
      <species metaid="M_C05762_c_Cytosol" sboTerm="SBO:0000299" id="M_C05762_c_Cytosol" name="C05762_c 3-Oxohexadecanoyl-[acp]" compartment="Cytosol" initialAmount="1" hasOnlySubstanceUnits="false" boundaryCondition="false" constant="false" fbc:charge="0"/>
      <species metaid="M_C05763_c_Cytosol" sboTerm="SBO:0000299" id="M_C05763_c_Cytosol" name="C05763_c trans-Hexadec-2-enoyl-[acp]" compartment="Cytosol" initialAmount="1" hasOnlySubstanceUnits="false" boundaryCondition="false" constant="false" fbc:charge="0"/>
      <species metaid="M_C05764_c_Cytosol" sboTerm="SBO:0000299" id="M_C05764_c_Cytosol" name="C05764_c Hexadecanoyl-[acp]" compartment="Cytosol" initialAmount="1" hasOnlySubstanceUnits="false" boundaryCondition="false" constant="false" fbc:charge="0"/>
      <species metaid="M_C05766_c_Cytosol" sboTerm="SBO:0000299" id="M_C05766_c_Cytosol" name="C05766_c Uroporphyrinogen I" compartment="Cytosol" initialAmount="1" hasOnlySubstanceUnits="false" boundaryCondition="false" constant="false" fbc:charge="0"/>
      <species metaid="M_C05768_c_Cytosol" sboTerm="SBO:0000299" id="M_C05768_c_Cytosol" name="C05768_c Coproporphyrinogen I" compartment="Cytosol" initialAmount="1" hasOnlySubstanceUnits="false" boundaryCondition="false" constant="false" fbc:charge="0"/>
      <species metaid="M_C05796_c_Cytosol" sboTerm="SBO:0000299" id="M_C05796_c_Cytosol" name="C05796_c Galactan" compartment="Cytosol" initialAmount="1" hasOnlySubstanceUnits="false" boundaryCondition="false" constant="false" fbc:charge="0"/>
      <species metaid="M_C05824_c_Cytosol" sboTerm="SBO:0000299" id="M_C05824_c_Cytosol" name="C05824_c S-Sulfo-L-cysteine" compartment="Cytosol" initialAmount="1" hasOnlySubstanceUnits="false" boundaryCondition="false" constant="false" fbc:charge="0"/>
      <species metaid="M_C05827_c_Cytosol" sboTerm="SBO:0000299" id="M_C05827_c_Cytosol" name="C05827_c Methylimidazole acetaldehyde" compartment="Cytosol" initialAmount="1" hasOnlySubstanceUnits="false" boundaryCondition="false" constant="false" fbc:charge="0"/>
      <species metaid="M_C05841_c_Cytosol" sboTerm="SBO:0000299" id="M_C05841_c_Cytosol" name="C05841_c Nicotinate D-ribonucleoside" compartment="Cytosol" initialAmount="1" hasOnlySubstanceUnits="false" boundaryCondition="false" constant="false" fbc:charge="0"/>
      <species metaid="M_C05852_c_Cytosol" sboTerm="SBO:0000299" id="M_C05852_c_Cytosol" name="C05852_c 2-Hydroxyphenylacetate" compartment="Cytosol" initialAmount="1" hasOnlySubstanceUnits="false" boundaryCondition="false" constant="false" fbc:charge="0"/>
      <species metaid="M_C05859_c_Cytosol" sboTerm="SBO:0000299" id="M_C05859_c_Cytosol" name="C05859_c Dehydrodolichol diphosphate" compartment="Cytosol" initialAmount="1" hasOnlySubstanceUnits="false" boundaryCondition="false" constant="false" fbc:charge="0"/>
      <species metaid="M_C05860_c_Cytosol" sboTerm="SBO:0000299" id="M_C05860_c_Cytosol" name="C05860_c beta-D-Mannosyldiacetylchitobiosyldiphosphodolichol" compartment="Cytosol" initialAmount="1" hasOnlySubstanceUnits="false" boundaryCondition="false" constant="false" fbc:charge="0"/>
      <species metaid="M_C05861_c_Cytosol" sboTerm="SBO:0000299" id="M_C05861_c_Cytosol" name="C05861_c alpha-D-Mannosyl-beta-D-mannosyl-diacetylchitobiosyldiphosphodolichol" compartment="Cytosol" initialAmount="1" hasOnlySubstanceUnits="false" boundaryCondition="false" constant="false" fbc:charge="0"/>
      <species metaid="M_C05928_c_Cytosol" sboTerm="SBO:0000299" id="M_C05928_c_Cytosol" name="C05928_c (6R)-10-Formyltetrahydropteroyldiglutamate" compartment="Cytosol" initialAmount="1" hasOnlySubstanceUnits="false" boundaryCondition="false" constant="false" fbc:charge="0"/>
      <species metaid="M_C05936_c_Cytosol" sboTerm="SBO:0000299" id="M_C05936_c_Cytosol" name="C05936_c N4-Acetylaminobutanal" compartment="Cytosol" initialAmount="1" hasOnlySubstanceUnits="false" boundaryCondition="false" constant="false" fbc:charge="0"/>
      <species metaid="M_C05938_c_Cytosol" sboTerm="SBO:0000299" id="M_C05938_c_Cytosol" name="C05938_c L-4-Hydroxyglutamate semialdehyde" compartment="Cytosol" initialAmount="1" hasOnlySubstanceUnits="false" boundaryCondition="false" constant="false" fbc:charge="0"/>
      <species metaid="M_C05946_c_Cytosol" sboTerm="SBO:0000299" id="M_C05946_c_Cytosol" name="C05946_c (4R)-4-Hydroxy-2-oxoglutarate" compartment="Cytosol" initialAmount="1" hasOnlySubstanceUnits="false" boundaryCondition="false" constant="false" fbc:charge="0"/>
      <species metaid="M_C05947_c_Cytosol" sboTerm="SBO:0000299" id="M_C05947_c_Cytosol" name="C05947_c L-erythro-4-Hydroxyglutamate" compartment="Cytosol" initialAmount="1" hasOnlySubstanceUnits="false" boundaryCondition="false" constant="false" fbc:charge="0"/>
      <species metaid="M_C05981_c_Cytosol" sboTerm="SBO:0000299" id="M_C05981_c_Cytosol" name="C05981_c Phosphatidylinositol-3,4,5-trisphosphate" compartment="Cytosol" initialAmount="1" hasOnlySubstanceUnits="false" boundaryCondition="false" constant="false" fbc:charge="0"/>
      <species metaid="M_C05983_c_Cytosol" sboTerm="SBO:0000299" id="M_C05983_c_Cytosol" name="C05983_c Propionyladenylate" compartment="Cytosol" initialAmount="1" hasOnlySubstanceUnits="false" boundaryCondition="false" constant="false" fbc:charge="0"/>
      <species metaid="M_C05985_c_Cytosol" sboTerm="SBO:0000299" id="M_C05985_c_Cytosol" name="C05985_c 2-Propynal" compartment="Cytosol" initialAmount="1" hasOnlySubstanceUnits="false" boundaryCondition="false" constant="false" fbc:charge="0"/>
      <species metaid="M_C05993_c_Cytosol" sboTerm="SBO:0000299" id="M_C05993_c_Cytosol" name="C05993_c Acetyl adenylate" compartment="Cytosol" initialAmount="1" hasOnlySubstanceUnits="false" boundaryCondition="false" constant="false" fbc:charge="0"/>
      <species metaid="M_C05998_c_Cytosol" sboTerm="SBO:0000299" id="M_C05998_c_Cytosol" name="C05998_c 3-Hydroxyisovaleryl-CoA" compartment="Cytosol" initialAmount="1" hasOnlySubstanceUnits="false" boundaryCondition="false" constant="false" fbc:charge="0"/>
      <species metaid="M_C06000_c_Cytosol" sboTerm="SBO:0000299" id="M_C06000_c_Cytosol" name="C06000_c (S)-3-Hydroxyisobutyryl-CoA" compartment="Cytosol" initialAmount="1" hasOnlySubstanceUnits="false" boundaryCondition="false" constant="false" fbc:charge="0"/>
      <species metaid="M_C06001_c_Cytosol" sboTerm="SBO:0000299" id="M_C06001_c_Cytosol" name="C06001_c (S)-3-Hydroxyisobutyrate" compartment="Cytosol" initialAmount="1" hasOnlySubstanceUnits="false" boundaryCondition="false" constant="false" fbc:charge="0"/>
      <species metaid="M_C06002_c_Cytosol" sboTerm="SBO:0000299" id="M_C06002_c_Cytosol" name="C06002_c (S)-Methylmalonate semialdehyde" compartment="Cytosol" initialAmount="1" hasOnlySubstanceUnits="false" boundaryCondition="false" constant="false" fbc:charge="0"/>
      <species metaid="M_C06054_c_Cytosol" sboTerm="SBO:0000299" id="M_C06054_c_Cytosol" name="C06054_c 2-Oxo-3-hydroxy-4-phosphobutanoate" compartment="Cytosol" initialAmount="1" hasOnlySubstanceUnits="false" boundaryCondition="false" constant="false" fbc:charge="0"/>
      <species metaid="M_C06055_c_Cytosol" sboTerm="SBO:0000299" id="M_C06055_c_Cytosol" name="C06055_c O-Phospho-4-hydroxy-L-threonine" compartment="Cytosol" initialAmount="1" hasOnlySubstanceUnits="false" boundaryCondition="false" constant="false" fbc:charge="0"/>
      <species metaid="M_C06126_c_Cytosol" sboTerm="SBO:0000299" id="M_C06126_c_Cytosol" name="C06126_c Digalactosylceramide" compartment="Cytosol" initialAmount="1" hasOnlySubstanceUnits="false" boundaryCondition="false" constant="false" fbc:charge="0"/>
      <species metaid="M_C06135_c_Cytosol" sboTerm="SBO:0000299" id="M_C06135_c_Cytosol" name="C06135_c GA2" compartment="Cytosol" initialAmount="1" hasOnlySubstanceUnits="false" boundaryCondition="false" constant="false" fbc:charge="0"/>
      <species metaid="M_C06136_c_Cytosol" sboTerm="SBO:0000299" id="M_C06136_c_Cytosol" name="C06136_c GA1" compartment="Cytosol" initialAmount="1" hasOnlySubstanceUnits="false" boundaryCondition="false" constant="false" fbc:charge="0"/>
      <species metaid="M_C06412_c_Cytosol" sboTerm="SBO:0000299" id="M_C06412_c_Cytosol" name="C06412_c Palmitoyl-protein" compartment="Cytosol" initialAmount="1" hasOnlySubstanceUnits="false" boundaryCondition="false" constant="false" fbc:charge="0"/>
      <species metaid="M_C06423_c_Cytosol" sboTerm="SBO:0000299" id="M_C06423_c_Cytosol" name="C06423_c Octanoic acid" compartment="Cytosol" initialAmount="1" hasOnlySubstanceUnits="false" boundaryCondition="false" constant="false" fbc:charge="0"/>
      <species metaid="M_C06424_c_Cytosol" sboTerm="SBO:0000299" id="M_C06424_c_Cytosol" name="C06424_c Tetradecanoic acid" compartment="Cytosol" initialAmount="1" hasOnlySubstanceUnits="false" boundaryCondition="false" constant="false" fbc:charge="0"/>
      <species metaid="M_C06482_c_Cytosol" sboTerm="SBO:0000299" id="M_C06482_c_Cytosol" name="C06482_c L-Selenocysteinyl-tRNA(Sec)" compartment="Cytosol" initialAmount="1" hasOnlySubstanceUnits="false" boundaryCondition="false" constant="false" fbc:charge="0"/>
      <species metaid="M_C06613_c_Cytosol" sboTerm="SBO:0000299" id="M_C06613_c_Cytosol" name="C06613_c trans-3-Chloroallyl aldehyde" compartment="Cytosol" initialAmount="1" hasOnlySubstanceUnits="false" boundaryCondition="false" constant="false" fbc:charge="0"/>
      <species metaid="M_C06614_c_Cytosol" sboTerm="SBO:0000299" id="M_C06614_c_Cytosol" name="C06614_c trans-3-Chloroacrylic acid" compartment="Cytosol" initialAmount="1" hasOnlySubstanceUnits="false" boundaryCondition="false" constant="false" fbc:charge="0"/>
      <species metaid="M_C06615_c_Cytosol" sboTerm="SBO:0000299" id="M_C06615_c_Cytosol" name="C06615_c cis-3-Chloroacrylic acid" compartment="Cytosol" initialAmount="1" hasOnlySubstanceUnits="false" boundaryCondition="false" constant="false" fbc:charge="0"/>
      <species metaid="M_C06714_c_Cytosol" sboTerm="SBO:0000299" id="M_C06714_c_Cytosol" name="C06714_c 3-Hydroxypimeloyl-CoA" compartment="Cytosol" initialAmount="1" hasOnlySubstanceUnits="false" boundaryCondition="false" constant="false" fbc:charge="0"/>
      <species metaid="M_C06715_c_Cytosol" sboTerm="SBO:0000299" id="M_C06715_c_Cytosol" name="C06715_c 3-Oxopimeloyl-CoA" compartment="Cytosol" initialAmount="1" hasOnlySubstanceUnits="false" boundaryCondition="false" constant="false" fbc:charge="0"/>
      <species metaid="M_C06735_c_Cytosol" sboTerm="SBO:0000299" id="M_C06735_c_Cytosol" name="C06735_c Aminoacetaldehyde" compartment="Cytosol" initialAmount="1" hasOnlySubstanceUnits="false" boundaryCondition="false" constant="false" fbc:charge="0"/>
      <species metaid="M_C06751_c_Cytosol" sboTerm="SBO:0000299" id="M_C06751_c_Cytosol" name="C06751_c Prenyl-L-cysteine" compartment="Cytosol" initialAmount="1" hasOnlySubstanceUnits="false" boundaryCondition="false" constant="false" fbc:charge="0"/>
      <species metaid="M_C06754_c_Cytosol" sboTerm="SBO:0000299" id="M_C06754_c_Cytosol" name="C06754_c Chloroacetaldehyde" compartment="Cytosol" initialAmount="1" hasOnlySubstanceUnits="false" boundaryCondition="false" constant="false" fbc:charge="0"/>
      <species metaid="M_C06755_c_Cytosol" sboTerm="SBO:0000299" id="M_C06755_c_Cytosol" name="C06755_c Chloroacetic acid" compartment="Cytosol" initialAmount="1" hasOnlySubstanceUnits="false" boundaryCondition="false" constant="false" fbc:charge="0"/>
      <species metaid="M_C07118_c_Cytosol" sboTerm="SBO:0000299" id="M_C07118_c_Cytosol" name="C07118_c Benzoyl acetyl-CoA" compartment="Cytosol" initialAmount="1" hasOnlySubstanceUnits="false" boundaryCondition="false" constant="false" fbc:charge="0"/>
      <species metaid="M_C07289_c_Cytosol" sboTerm="SBO:0000299" id="M_C07289_c_Cytosol" name="C07289_c Crepenynate" compartment="Cytosol" initialAmount="1" hasOnlySubstanceUnits="false" boundaryCondition="false" constant="false" fbc:charge="0"/>
      <species metaid="M_C07572_c_Cytosol" sboTerm="SBO:0000299" id="M_C07572_c_Cytosol" name="C07572_c Citalopram" compartment="Cytosol" initialAmount="1" hasOnlySubstanceUnits="false" boundaryCondition="false" constant="false" fbc:charge="0"/>
      <species metaid="M_C07649_c_Cytosol" sboTerm="SBO:0000299" id="M_C07649_c_Cytosol" name="C07649_c 5-FU" compartment="Cytosol" initialAmount="1" hasOnlySubstanceUnits="false" boundaryCondition="false" constant="false" fbc:charge="0"/>
      <species metaid="M_C08362_c_Cytosol" sboTerm="SBO:0000299" id="M_C08362_c_Cytosol" name="C08362_c (9Z)-Hexadecenoic acid" compartment="Cytosol" initialAmount="1" hasOnlySubstanceUnits="false" boundaryCondition="false" constant="false" fbc:charge="0"/>
      <species metaid="M_C08830_c_Cytosol" sboTerm="SBO:0000299" id="M_C08830_c_Cytosol" name="C08830_c 24-Methylenecycloartanol" compartment="Cytosol" initialAmount="1" hasOnlySubstanceUnits="false" boundaryCondition="false" constant="false" fbc:charge="0"/>
      <species metaid="M_C09332_c_Cytosol" sboTerm="SBO:0000299" id="M_C09332_c_Cytosol" name="C09332_c THF-L-glutamate" compartment="Cytosol" initialAmount="1" hasOnlySubstanceUnits="false" boundaryCondition="false" constant="false" fbc:charge="0"/>
      <species metaid="M_C09819_c_Cytosol" sboTerm="SBO:0000299" id="M_C09819_c_Cytosol" name="C09819_c (Hydroxymethylphenyl)succinyl-CoA" compartment="Cytosol" initialAmount="1" hasOnlySubstanceUnits="false" boundaryCondition="false" constant="false" fbc:charge="0"/>
      <species metaid="M_C09820_c_Cytosol" sboTerm="SBO:0000299" id="M_C09820_c_Cytosol" name="C09820_c Benzoylsuccinyl-CoA" compartment="Cytosol" initialAmount="1" hasOnlySubstanceUnits="false" boundaryCondition="false" constant="false" fbc:charge="0"/>
      <species metaid="M_C11355_c_Cytosol" sboTerm="SBO:0000299" id="M_C11355_c_Cytosol" name="C11355_c 4-Amino-4-deoxychorismate" compartment="Cytosol" initialAmount="1" hasOnlySubstanceUnits="false" boundaryCondition="false" constant="false" fbc:charge="0"/>
      <species metaid="M_C11455_c_Cytosol" sboTerm="SBO:0000299" id="M_C11455_c_Cytosol" name="C11455_c 4,4-Dimethyl-5alpha-cholesta-8,14,24-trien-3beta-ol" compartment="Cytosol" initialAmount="1" hasOnlySubstanceUnits="false" boundaryCondition="false" constant="false" fbc:charge="0"/>
      <species metaid="M_C11509_c_Cytosol" sboTerm="SBO:0000299" id="M_C11509_c_Cytosol" name="C11509_c 3beta-Hydroxy-4beta-methyl-5alpha-cholest-7-ene-4alpha-carbaldehyde" compartment="Cytosol" initialAmount="1" hasOnlySubstanceUnits="false" boundaryCondition="false" constant="false" fbc:charge="0"/>
      <species metaid="M_C11522_c_Cytosol" sboTerm="SBO:0000299" id="M_C11522_c_Cytosol" name="C11522_c 24-Methylenelophenol" compartment="Cytosol" initialAmount="1" hasOnlySubstanceUnits="false" boundaryCondition="false" constant="false" fbc:charge="0"/>
      <species metaid="M_C11523_c_Cytosol" sboTerm="SBO:0000299" id="M_C11523_c_Cytosol" name="C11523_c 24-Ethylidenelophenol" compartment="Cytosol" initialAmount="1" hasOnlySubstanceUnits="false" boundaryCondition="false" constant="false" fbc:charge="0"/>
      <species metaid="M_C11526_c_Cytosol" sboTerm="SBO:0000299" id="M_C11526_c_Cytosol" name="C11526_c 5-PP-InsP5" compartment="Cytosol" initialAmount="1" hasOnlySubstanceUnits="false" boundaryCondition="false" constant="false" fbc:charge="0"/>
      <species metaid="M_C11554_c_Cytosol" sboTerm="SBO:0000299" id="M_C11554_c_Cytosol" name="C11554_c 1-Phosphatidyl-1D-myo-inositol 3,4-bisphosphate" compartment="Cytosol" initialAmount="1" hasOnlySubstanceUnits="false" boundaryCondition="false" constant="false" fbc:charge="0"/>
      <species metaid="M_C11556_c_Cytosol" sboTerm="SBO:0000299" id="M_C11556_c_Cytosol" name="C11556_c 1-Phosphatidyl-1D-myo-inositol 3,5-bisphosphate" compartment="Cytosol" initialAmount="1" hasOnlySubstanceUnits="false" boundaryCondition="false" constant="false" fbc:charge="0"/>
      <species metaid="M_C11557_c_Cytosol" sboTerm="SBO:0000299" id="M_C11557_c_Cytosol" name="C11557_c 1-Phosphatidyl-1D-myo-inositol 5-phosphate" compartment="Cytosol" initialAmount="1" hasOnlySubstanceUnits="false" boundaryCondition="false" constant="false" fbc:charge="0"/>
      <species metaid="M_C11924_c_Cytosol" sboTerm="SBO:0000299" id="M_C11924_c_Cytosol" name="C11924_c Perillic acid" compartment="Cytosol" initialAmount="1" hasOnlySubstanceUnits="false" boundaryCondition="false" constant="false" fbc:charge="0"/>
      <species metaid="M_C11945_c_Cytosol" sboTerm="SBO:0000299" id="M_C11945_c_Cytosol" name="C11945_c trans-2-Methyl-5-isopropylhexa-2,5-dienoyl-CoA" compartment="Cytosol" initialAmount="1" hasOnlySubstanceUnits="false" boundaryCondition="false" constant="false" fbc:charge="0"/>
      <species metaid="M_C11946_c_Cytosol" sboTerm="SBO:0000299" id="M_C11946_c_Cytosol" name="C11946_c cis-2-Methyl-5-isopropylhexa-2,5-dienoyl-CoA" compartment="Cytosol" initialAmount="1" hasOnlySubstanceUnits="false" boundaryCondition="false" constant="false" fbc:charge="0"/>
      <species metaid="M_C11947_c_Cytosol" sboTerm="SBO:0000299" id="M_C11947_c_Cytosol" name="C11947_c 3-Hydroxy-2,6-dimethyl-5-methylene-heptanoyl-CoA" compartment="Cytosol" initialAmount="1" hasOnlySubstanceUnits="false" boundaryCondition="false" constant="false" fbc:charge="0"/>
      <species metaid="M_C14144_c_Cytosol" sboTerm="SBO:0000299" id="M_C14144_c_Cytosol" name="C14144_c 5-Carboxy-2-pentenoyl-CoA" compartment="Cytosol" initialAmount="1" hasOnlySubstanceUnits="false" boundaryCondition="false" constant="false" fbc:charge="0"/>
      <species metaid="M_C14145_c_Cytosol" sboTerm="SBO:0000299" id="M_C14145_c_Cytosol" name="C14145_c (3S)-3-Hydroxyadipyl-CoA" compartment="Cytosol" initialAmount="1" hasOnlySubstanceUnits="false" boundaryCondition="false" constant="false" fbc:charge="0"/>
      <species metaid="M_C14818_c_Cytosol" sboTerm="SBO:0000299" id="M_C14818_c_Cytosol" name="C14818_c Fe2+" compartment="Cytosol" initialAmount="1" hasOnlySubstanceUnits="false" boundaryCondition="false" constant="false" fbc:charge="0"/>
      <species metaid="M_C15522_c_Cytosol" sboTerm="SBO:0000299" id="M_C15522_c_Cytosol" name="C15522_c 4a-Hydroxytetrahydrobiopterin" compartment="Cytosol" initialAmount="1" hasOnlySubstanceUnits="false" boundaryCondition="false" constant="false" fbc:charge="0"/>
      <species metaid="M_C15565_c_Cytosol" sboTerm="SBO:0000299" id="M_C15565_c_Cytosol" name="C15565_c (S)-2-Hydroxyacid" compartment="Cytosol" initialAmount="1" hasOnlySubstanceUnits="false" boundaryCondition="false" constant="false" fbc:charge="0"/>
      <species metaid="M_C15604_c_Cytosol" sboTerm="SBO:0000299" id="M_C15604_c_Cytosol" name="C15604_c Prenal" compartment="Cytosol" initialAmount="1" hasOnlySubstanceUnits="false" boundaryCondition="false" constant="false" fbc:charge="0"/>
      <species metaid="M_C15613_c_Cytosol" sboTerm="SBO:0000299" id="M_C15613_c_Cytosol" name="C15613_c (25R)-3alpha,7alpha,12alpha-Trihydroxy-5beta-cholestan-26-oyl-CoA" compartment="Cytosol" initialAmount="1" hasOnlySubstanceUnits="false" boundaryCondition="false" constant="false" fbc:charge="0"/>
      <species metaid="M_C15776_c_Cytosol" sboTerm="SBO:0000299" id="M_C15776_c_Cytosol" name="C15776_c 4alpha-Methylfecosterol" compartment="Cytosol" initialAmount="1" hasOnlySubstanceUnits="false" boundaryCondition="false" constant="false" fbc:charge="0"/>
      <species metaid="M_C15777_c_Cytosol" sboTerm="SBO:0000299" id="M_C15777_c_Cytosol" name="C15777_c Episterol" compartment="Cytosol" initialAmount="1" hasOnlySubstanceUnits="false" boundaryCondition="false" constant="false" fbc:charge="0"/>
      <species metaid="M_C15778_c_Cytosol" sboTerm="SBO:0000299" id="M_C15778_c_Cytosol" name="C15778_c 5,7,24(28)-Ergostatrienol" compartment="Cytosol" initialAmount="1" hasOnlySubstanceUnits="false" boundaryCondition="false" constant="false" fbc:charge="0"/>
      <species metaid="M_C15780_c_Cytosol" sboTerm="SBO:0000299" id="M_C15780_c_Cytosol" name="C15780_c 5-Dehydroepisterol" compartment="Cytosol" initialAmount="1" hasOnlySubstanceUnits="false" boundaryCondition="false" constant="false" fbc:charge="0"/>
      <species metaid="M_C15782_c_Cytosol" sboTerm="SBO:0000299" id="M_C15782_c_Cytosol" name="C15782_c delta7-Avenasterol" compartment="Cytosol" initialAmount="1" hasOnlySubstanceUnits="false" boundaryCondition="false" constant="false" fbc:charge="0"/>
      <species metaid="M_C15783_c_Cytosol" sboTerm="SBO:0000299" id="M_C15783_c_Cytosol" name="C15783_c 5-Dehydroavenasterol" compartment="Cytosol" initialAmount="1" hasOnlySubstanceUnits="false" boundaryCondition="false" constant="false" fbc:charge="0"/>
      <species metaid="M_C15808_c_Cytosol" sboTerm="SBO:0000299" id="M_C15808_c_Cytosol" name="C15808_c 4alpha-Methylzymosterol-4-carboxylate" compartment="Cytosol" initialAmount="1" hasOnlySubstanceUnits="false" boundaryCondition="false" constant="false" fbc:charge="0"/>
      <species metaid="M_C15811_c_Cytosol" sboTerm="SBO:0000299" id="M_C15811_c_Cytosol" name="C15811_c [Enzyme]-cysteine" compartment="Cytosol" initialAmount="1" hasOnlySubstanceUnits="false" boundaryCondition="false" constant="false" fbc:charge="0"/>
      <species metaid="M_C15812_c_Cytosol" sboTerm="SBO:0000299" id="M_C15812_c_Cytosol" name="C15812_c [Enzyme]-S-sulfanylcysteine" compartment="Cytosol" initialAmount="1" hasOnlySubstanceUnits="false" boundaryCondition="false" constant="false" fbc:charge="0"/>
      <species metaid="M_C15972_c_Cytosol" sboTerm="SBO:0000299" id="M_C15972_c_Cytosol" name="C15972_c Enzyme N6-(lipoyl)lysine" compartment="Cytosol" initialAmount="1" hasOnlySubstanceUnits="false" boundaryCondition="false" constant="false" fbc:charge="0"/>
      <species metaid="M_C15973_c_Cytosol" sboTerm="SBO:0000299" id="M_C15973_c_Cytosol" name="C15973_c Enzyme N6-(dihydrolipoyl)lysine" compartment="Cytosol" initialAmount="1" hasOnlySubstanceUnits="false" boundaryCondition="false" constant="false" fbc:charge="0"/>
      <species metaid="M_C16168_c_Cytosol" sboTerm="SBO:0000299" id="M_C16168_c_Cytosol" name="C16168_c (6Z,9Z,12Z,15Z,18Z,21Z)-Tetracosahexaenoyl-CoA" compartment="Cytosol" initialAmount="1" hasOnlySubstanceUnits="false" boundaryCondition="false" constant="false" fbc:charge="0"/>
      <species metaid="M_C16169_c_Cytosol" sboTerm="SBO:0000299" id="M_C16169_c_Cytosol" name="C16169_c (4Z,7Z,10Z,13Z,16Z,19Z)-Docosahexaenoyl-CoA" compartment="Cytosol" initialAmount="1" hasOnlySubstanceUnits="false" boundaryCondition="false" constant="false" fbc:charge="0"/>
      <species metaid="M_C16172_c_Cytosol" sboTerm="SBO:0000299" id="M_C16172_c_Cytosol" name="C16172_c (6Z,9Z,12Z,15Z,18Z)-Tetracosapentaenoyl-CoA" compartment="Cytosol" initialAmount="1" hasOnlySubstanceUnits="false" boundaryCondition="false" constant="false" fbc:charge="0"/>
      <species metaid="M_C16173_c_Cytosol" sboTerm="SBO:0000299" id="M_C16173_c_Cytosol" name="C16173_c (4Z,7Z,10Z,13Z,16Z)-Docosapentaenoyl-CoA" compartment="Cytosol" initialAmount="1" hasOnlySubstanceUnits="false" boundaryCondition="false" constant="false" fbc:charge="0"/>
      <species metaid="M_C16216_c_Cytosol" sboTerm="SBO:0000299" id="M_C16216_c_Cytosol" name="C16216_c 3-Oxostearoyl-CoA" compartment="Cytosol" initialAmount="1" hasOnlySubstanceUnits="false" boundaryCondition="false" constant="false" fbc:charge="0"/>
      <species metaid="M_C16217_c_Cytosol" sboTerm="SBO:0000299" id="M_C16217_c_Cytosol" name="C16217_c 3-Hydroxyoctadecanoyl-CoA" compartment="Cytosol" initialAmount="1" hasOnlySubstanceUnits="false" boundaryCondition="false" constant="false" fbc:charge="0"/>
      <species metaid="M_C16218_c_Cytosol" sboTerm="SBO:0000299" id="M_C16218_c_Cytosol" name="C16218_c (2E)-Octadecenoyl-CoA" compartment="Cytosol" initialAmount="1" hasOnlySubstanceUnits="false" boundaryCondition="false" constant="false" fbc:charge="0"/>
      <species metaid="M_C16219_c_Cytosol" sboTerm="SBO:0000299" id="M_C16219_c_Cytosol" name="C16219_c 3-Oxostearoyl-[acp]" compartment="Cytosol" initialAmount="1" hasOnlySubstanceUnits="false" boundaryCondition="false" constant="false" fbc:charge="0"/>
      <species metaid="M_C16220_c_Cytosol" sboTerm="SBO:0000299" id="M_C16220_c_Cytosol" name="C16220_c (R)-3-Hydroxyoctadecanoyl-[acp]" compartment="Cytosol" initialAmount="1" hasOnlySubstanceUnits="false" boundaryCondition="false" constant="false" fbc:charge="0"/>
      <species metaid="M_C16221_c_Cytosol" sboTerm="SBO:0000299" id="M_C16221_c_Cytosol" name="C16221_c (2E)-Octadecenoyl-[acp]" compartment="Cytosol" initialAmount="1" hasOnlySubstanceUnits="false" boundaryCondition="false" constant="false" fbc:charge="0"/>
      <species metaid="M_C16237_c_Cytosol" sboTerm="SBO:0000299" id="M_C16237_c_Cytosol" name="C16237_c Protein N6-(lipoyl)lysine" compartment="Cytosol" initialAmount="1" hasOnlySubstanceUnits="false" boundaryCondition="false" constant="false" fbc:charge="0"/>
      <species metaid="M_C16238_c_Cytosol" sboTerm="SBO:0000299" id="M_C16238_c_Cytosol" name="C16238_c Lipoyl-AMP" compartment="Cytosol" initialAmount="1" hasOnlySubstanceUnits="false" boundaryCondition="false" constant="false" fbc:charge="0"/>
      <species metaid="M_C16240_c_Cytosol" sboTerm="SBO:0000299" id="M_C16240_c_Cytosol" name="C16240_c Apoprotein" compartment="Cytosol" initialAmount="1" hasOnlySubstanceUnits="false" boundaryCondition="false" constant="false" fbc:charge="0"/>
      <species metaid="M_C16254_c_Cytosol" sboTerm="SBO:0000299" id="M_C16254_c_Cytosol" name="C16254_c [Dihydrolipoyllysine-residue succinyltransferase] S-succinyldihydrolipoyllysine" compartment="Cytosol" initialAmount="1" hasOnlySubstanceUnits="false" boundaryCondition="false" constant="false" fbc:charge="0"/>
      <species metaid="M_C16327_c_Cytosol" sboTerm="SBO:0000299" id="M_C16327_c_Cytosol" name="C16327_c OPC8-CoA" compartment="Cytosol" initialAmount="1" hasOnlySubstanceUnits="false" boundaryCondition="false" constant="false" fbc:charge="0"/>
      <species metaid="M_C16328_c_Cytosol" sboTerm="SBO:0000299" id="M_C16328_c_Cytosol" name="C16328_c trans-2-Enoyl-OPC8-CoA" compartment="Cytosol" initialAmount="1" hasOnlySubstanceUnits="false" boundaryCondition="false" constant="false" fbc:charge="0"/>
      <species metaid="M_C16329_c_Cytosol" sboTerm="SBO:0000299" id="M_C16329_c_Cytosol" name="C16329_c 3-Hydroxy-OPC8-CoA" compartment="Cytosol" initialAmount="1" hasOnlySubstanceUnits="false" boundaryCondition="false" constant="false" fbc:charge="0"/>
      <species metaid="M_C16330_c_Cytosol" sboTerm="SBO:0000299" id="M_C16330_c_Cytosol" name="C16330_c 3-Oxo-OPC8-CoA" compartment="Cytosol" initialAmount="1" hasOnlySubstanceUnits="false" boundaryCondition="false" constant="false" fbc:charge="0"/>
      <species metaid="M_C16331_c_Cytosol" sboTerm="SBO:0000299" id="M_C16331_c_Cytosol" name="C16331_c OPC6-CoA" compartment="Cytosol" initialAmount="1" hasOnlySubstanceUnits="false" boundaryCondition="false" constant="false" fbc:charge="0"/>
      <species metaid="M_C16332_c_Cytosol" sboTerm="SBO:0000299" id="M_C16332_c_Cytosol" name="C16332_c trans-2-Enoyl-OPC6-CoA" compartment="Cytosol" initialAmount="1" hasOnlySubstanceUnits="false" boundaryCondition="false" constant="false" fbc:charge="0"/>
      <species metaid="M_C16333_c_Cytosol" sboTerm="SBO:0000299" id="M_C16333_c_Cytosol" name="C16333_c 3-Hydroxy-OPC6-CoA" compartment="Cytosol" initialAmount="1" hasOnlySubstanceUnits="false" boundaryCondition="false" constant="false" fbc:charge="0"/>
      <species metaid="M_C16334_c_Cytosol" sboTerm="SBO:0000299" id="M_C16334_c_Cytosol" name="C16334_c 3-Oxo-OPC6-CoA" compartment="Cytosol" initialAmount="1" hasOnlySubstanceUnits="false" boundaryCondition="false" constant="false" fbc:charge="0"/>
      <species metaid="M_C16335_c_Cytosol" sboTerm="SBO:0000299" id="M_C16335_c_Cytosol" name="C16335_c OPC4-CoA" compartment="Cytosol" initialAmount="1" hasOnlySubstanceUnits="false" boundaryCondition="false" constant="false" fbc:charge="0"/>
      <species metaid="M_C16336_c_Cytosol" sboTerm="SBO:0000299" id="M_C16336_c_Cytosol" name="C16336_c trans-2-Enoyl-OPC4-CoA" compartment="Cytosol" initialAmount="1" hasOnlySubstanceUnits="false" boundaryCondition="false" constant="false" fbc:charge="0"/>
      <species metaid="M_C16337_c_Cytosol" sboTerm="SBO:0000299" id="M_C16337_c_Cytosol" name="C16337_c 3-Hydroxy-OPC4-CoA" compartment="Cytosol" initialAmount="1" hasOnlySubstanceUnits="false" boundaryCondition="false" constant="false" fbc:charge="0"/>
      <species metaid="M_C16338_c_Cytosol" sboTerm="SBO:0000299" id="M_C16338_c_Cytosol" name="C16338_c 3-Oxo-OPC4-CoA" compartment="Cytosol" initialAmount="1" hasOnlySubstanceUnits="false" boundaryCondition="false" constant="false" fbc:charge="0"/>
      <species metaid="M_C16339_c_Cytosol" sboTerm="SBO:0000299" id="M_C16339_c_Cytosol" name="C16339_c (+)-7-Isojasmonic acid CoA" compartment="Cytosol" initialAmount="1" hasOnlySubstanceUnits="false" boundaryCondition="false" constant="false" fbc:charge="0"/>
      <species metaid="M_C16348_c_Cytosol" sboTerm="SBO:0000299" id="M_C16348_c_Cytosol" name="C16348_c cis-3-Chloroallyl aldehyde" compartment="Cytosol" initialAmount="1" hasOnlySubstanceUnits="false" boundaryCondition="false" constant="false" fbc:charge="0"/>
      <species metaid="M_C16374_c_Cytosol" sboTerm="SBO:0000299" id="M_C16374_c_Cytosol" name="C16374_c (2E,6Z,9Z,12Z,15Z,18Z,21Z)-Tetracosahepta-2,6,9,12,15,18,21-enoyl-CoA" compartment="Cytosol" initialAmount="1" hasOnlySubstanceUnits="false" boundaryCondition="false" constant="false" fbc:charge="0"/>
      <species metaid="M_C16376_c_Cytosol" sboTerm="SBO:0000299" id="M_C16376_c_Cytosol" name="C16376_c (6Z,9Z,12Z,15Z,18Z,21Z)-3-Oxotetracosahexa-6,9,12,15,18,21-enoyl-CoA" compartment="Cytosol" initialAmount="1" hasOnlySubstanceUnits="false" boundaryCondition="false" constant="false" fbc:charge="0"/>
      <species metaid="M_C16387_c_Cytosol" sboTerm="SBO:0000299" id="M_C16387_c_Cytosol" name="C16387_c (2E,6Z,9Z,12Z,15Z,18Z)-Tetracosahexa-2,6,9,12,15,18-enoyl-CoA" compartment="Cytosol" initialAmount="1" hasOnlySubstanceUnits="false" boundaryCondition="false" constant="false" fbc:charge="0"/>
      <species metaid="M_C16389_c_Cytosol" sboTerm="SBO:0000299" id="M_C16389_c_Cytosol" name="C16389_c (6Z,9Z,12Z,15Z,18Z)-3-Oxotetracosapenta-6,9,12,15,18-enoyl-CoA" compartment="Cytosol" initialAmount="1" hasOnlySubstanceUnits="false" boundaryCondition="false" constant="false" fbc:charge="0"/>
      <species metaid="M_C16466_c_Cytosol" sboTerm="SBO:0000299" id="M_C16466_c_Cytosol" name="C16466_c 7-Methyl-3-oxo-6-octenoyl-CoA" compartment="Cytosol" initialAmount="1" hasOnlySubstanceUnits="false" boundaryCondition="false" constant="false" fbc:charge="0"/>
      <species metaid="M_C16468_c_Cytosol" sboTerm="SBO:0000299" id="M_C16468_c_Cytosol" name="C16468_c (2E)-5-Methylhexa-2,4-dienoyl-CoA" compartment="Cytosol" initialAmount="1" hasOnlySubstanceUnits="false" boundaryCondition="false" constant="false" fbc:charge="0"/>
      <species metaid="M_C16469_c_Cytosol" sboTerm="SBO:0000299" id="M_C16469_c_Cytosol" name="C16469_c 3-Hydroxy-5-methylhex-4-enoyl-CoA" compartment="Cytosol" initialAmount="1" hasOnlySubstanceUnits="false" boundaryCondition="false" constant="false" fbc:charge="0"/>
      <species metaid="M_C16470_c_Cytosol" sboTerm="SBO:0000299" id="M_C16470_c_Cytosol" name="C16470_c 5-Methylhex-4-enoyl-CoA" compartment="Cytosol" initialAmount="1" hasOnlySubstanceUnits="false" boundaryCondition="false" constant="false" fbc:charge="0"/>
      <species metaid="M_C16471_c_Cytosol" sboTerm="SBO:0000299" id="M_C16471_c_Cytosol" name="C16471_c 5-Methyl-3-oxo-4-hexenoyl-CoA" compartment="Cytosol" initialAmount="1" hasOnlySubstanceUnits="false" boundaryCondition="false" constant="false" fbc:charge="0"/>
      <species metaid="M_C16520_c_Cytosol" sboTerm="SBO:0000299" id="M_C16520_c_Cytosol" name="C16520_c Hexadecenoyl-[acyl-carrier protein]" compartment="Cytosol" initialAmount="1" hasOnlySubstanceUnits="false" boundaryCondition="false" constant="false" fbc:charge="0"/>
      <species metaid="M_C16608_c_Cytosol" sboTerm="SBO:0000299" id="M_C16608_c_Cytosol" name="C16608_c Demethylcitalopram" compartment="Cytosol" initialAmount="1" hasOnlySubstanceUnits="false" boundaryCondition="false" constant="false" fbc:charge="0"/>
      <species metaid="M_C16609_c_Cytosol" sboTerm="SBO:0000299" id="M_C16609_c_Cytosol" name="C16609_c Didemethylcitalopram" compartment="Cytosol" initialAmount="1" hasOnlySubstanceUnits="false" boundaryCondition="false" constant="false" fbc:charge="0"/>
      <species metaid="M_C16612_c_Cytosol" sboTerm="SBO:0000299" id="M_C16612_c_Cytosol" name="C16612_c Citalopram aldehyde" compartment="Cytosol" initialAmount="1" hasOnlySubstanceUnits="false" boundaryCondition="false" constant="false" fbc:charge="0"/>
      <species metaid="M_C16630_c_Cytosol" sboTerm="SBO:0000299" id="M_C16630_c_Cytosol" name="C16630_c 5,6-Dihydro-5-fluorouracil" compartment="Cytosol" initialAmount="1" hasOnlySubstanceUnits="false" boundaryCondition="false" constant="false" fbc:charge="0"/>
      <species metaid="M_C16638_c_Cytosol" sboTerm="SBO:0000299" id="M_C16638_c_Cytosol" name="C16638_c O-Phosphoseryl-tRNA(Sec)" compartment="Cytosol" initialAmount="1" hasOnlySubstanceUnits="false" boundaryCondition="false" constant="false" fbc:charge="0"/>
      <species metaid="M_C16832_c_Cytosol" sboTerm="SBO:0000299" id="M_C16832_c_Cytosol" name="C16832_c Protein N6-(dihydrolipoyl)lysine" compartment="Cytosol" initialAmount="1" hasOnlySubstanceUnits="false" boundaryCondition="false" constant="false" fbc:charge="0"/>
      <species metaid="M_C17202_c_Cytosol" sboTerm="SBO:0000299" id="M_C17202_c_Cytosol" name="C17202_c S-Palmitoylprotein" compartment="Cytosol" initialAmount="1" hasOnlySubstanceUnits="false" boundaryCondition="false" constant="false" fbc:charge="0"/>
      <species metaid="M_C17234_c_Cytosol" sboTerm="SBO:0000299" id="M_C17234_c_Cytosol" name="C17234_c 2-Aminobut-2-enoate" compartment="Cytosol" initialAmount="1" hasOnlySubstanceUnits="false" boundaryCondition="false" constant="false" fbc:charge="0"/>
      <species metaid="M_C17343_c_Cytosol" sboTerm="SBO:0000299" id="M_C17343_c_Cytosol" name="C17343_c (25S)-3alpha,7alpha,12alpha-Trihydroxy-5beta-cholestan-26-oyl-CoA" compartment="Cytosol" initialAmount="1" hasOnlySubstanceUnits="false" boundaryCondition="false" constant="false" fbc:charge="0"/>
      <species metaid="M_C17345_c_Cytosol" sboTerm="SBO:0000299" id="M_C17345_c_Cytosol" name="C17345_c (25R)-3alpha,7alpha-Dihydroxy-5beta-cholestanoyl-CoA" compartment="Cytosol" initialAmount="1" hasOnlySubstanceUnits="false" boundaryCondition="false" constant="false" fbc:charge="0"/>
      <species metaid="M_C17346_c_Cytosol" sboTerm="SBO:0000299" id="M_C17346_c_Cytosol" name="C17346_c (25S)-3alpha,7alpha-Dihydroxy-5beta-cholestanoyl-CoA" compartment="Cytosol" initialAmount="1" hasOnlySubstanceUnits="false" boundaryCondition="false" constant="false" fbc:charge="0"/>
      <species metaid="M_C18075_c_Cytosol" sboTerm="SBO:0000299" id="M_C18075_c_Cytosol" name="C18075_c 11beta,17beta-Dihydroxy-4-androsten-3-one" compartment="Cytosol" initialAmount="1" hasOnlySubstanceUnits="false" boundaryCondition="false" constant="false" fbc:charge="0"/>
      <species metaid="M_C18096_c_Cytosol" sboTerm="SBO:0000299" id="M_C18096_c_Cytosol" name="C18096_c D-Allulose 6-phosphate" compartment="Cytosol" initialAmount="1" hasOnlySubstanceUnits="false" boundaryCondition="false" constant="false" fbc:charge="0"/>
      <species metaid="M_C19673_c_Cytosol" sboTerm="SBO:0000299" id="M_C19673_c_Cytosol" name="C19673_c Malonyl-[acp] methyl ester" compartment="Cytosol" initialAmount="1" hasOnlySubstanceUnits="false" boundaryCondition="false" constant="false" fbc:charge="0"/>
      <species metaid="M_C19691_c_Cytosol" sboTerm="SBO:0000299" id="M_C19691_c_Cytosol" name="C19691_c Farnesylcysteine" compartment="Cytosol" initialAmount="1" hasOnlySubstanceUnits="false" boundaryCondition="false" constant="false" fbc:charge="0"/>
      <species metaid="M_C20119_c_Cytosol" sboTerm="SBO:0000299" id="M_C20119_c_Cytosol" name="C20119_c Protein-cysteine" compartment="Cytosol" initialAmount="1" hasOnlySubstanceUnits="false" boundaryCondition="false" constant="false" fbc:charge="0"/>
      <species metaid="M_C20120_c_Cytosol" sboTerm="SBO:0000299" id="M_C20120_c_Cytosol" name="C20120_c S-Farnesyl protein" compartment="Cytosol" initialAmount="1" hasOnlySubstanceUnits="false" boundaryCondition="false" constant="false" fbc:charge="0"/>
      <species metaid="M_C20183_c_Cytosol" sboTerm="SBO:0000299" id="M_C20183_c_Cytosol" name="C20183_c N7-Methylguanosine 5&apos;-diphosphate" compartment="Cytosol" initialAmount="1" hasOnlySubstanceUnits="false" boundaryCondition="false" constant="false" fbc:charge="0"/>
      <species metaid="M_C20372_c_Cytosol" sboTerm="SBO:0000299" id="M_C20372_c_Cytosol" name="C20372_c 3-Ketoglutaryl-[acp] methyl ester" compartment="Cytosol" initialAmount="1" hasOnlySubstanceUnits="false" boundaryCondition="false" constant="false" fbc:charge="0"/>
      <species metaid="M_C20375_c_Cytosol" sboTerm="SBO:0000299" id="M_C20375_c_Cytosol" name="C20375_c Glutaryl-[acp] methyl ester" compartment="Cytosol" initialAmount="1" hasOnlySubstanceUnits="false" boundaryCondition="false" constant="false" fbc:charge="0"/>
      <species metaid="M_C20376_c_Cytosol" sboTerm="SBO:0000299" id="M_C20376_c_Cytosol" name="C20376_c 3-Ketopimeloyl-[acp] methyl ester" compartment="Cytosol" initialAmount="1" hasOnlySubstanceUnits="false" boundaryCondition="false" constant="false" fbc:charge="0"/>
      <species metaid="M_C20690_c_Cytosol" sboTerm="SBO:0000299" id="M_C20690_c_Cytosol" name="C20690_c 1D-myo-Inositol 1,5-bis(diphosphate) 2,3,4,6-tetrakisphosphate" compartment="Cytosol" initialAmount="1" hasOnlySubstanceUnits="false" boundaryCondition="false" constant="false" fbc:charge="0"/>
      <species metaid="M_C20863_c_Cytosol" sboTerm="SBO:0000299" id="M_C20863_c_Cytosol" name="C20863_c 5&apos;-Phospho-[mRNA]" compartment="Cytosol" initialAmount="1" hasOnlySubstanceUnits="false" boundaryCondition="false" constant="false" fbc:charge="0"/>
      <species metaid="M_C20876_c_Cytosol" sboTerm="SBO:0000299" id="M_C20876_c_Cytosol" name="C20876_c Very-long-chain acyl-CoA" compartment="Cytosol" initialAmount="1" hasOnlySubstanceUnits="false" boundaryCondition="false" constant="false" fbc:charge="0"/>
      <species metaid="M_C20877_c_Cytosol" sboTerm="SBO:0000299" id="M_C20877_c_Cytosol" name="C20877_c Very-long-chain 3-oxoacyl-CoA" compartment="Cytosol" initialAmount="1" hasOnlySubstanceUnits="false" boundaryCondition="false" constant="false" fbc:charge="0"/>
      <species metaid="M_C20878_c_Cytosol" sboTerm="SBO:0000299" id="M_C20878_c_Cytosol" name="C20878_c Very-long-chain (3R)-3-hydroxyacyl-CoA" compartment="Cytosol" initialAmount="1" hasOnlySubstanceUnits="false" boundaryCondition="false" constant="false" fbc:charge="0"/>
      <species metaid="M_C20879_c_Cytosol" sboTerm="SBO:0000299" id="M_C20879_c_Cytosol" name="C20879_c Very-long-chain trans-2,3-dehydroacyl-CoA" compartment="Cytosol" initialAmount="1" hasOnlySubstanceUnits="false" boundaryCondition="false" constant="false" fbc:charge="0"/>
      <species metaid="M_C00001_e_Cytosol" sboTerm="SBO:0000299" id="M_C00001_e_Cytosol" name="C00001_e H2O" compartment="Cytosol" initialAmount="1" hasOnlySubstanceUnits="false" boundaryCondition="false" constant="false" fbc:charge="0"/>
      <species metaid="M_C00002_e_Cytosol" sboTerm="SBO:0000299" id="M_C00002_e_Cytosol" name="C00002_e ATP" compartment="Cytosol" initialAmount="1" hasOnlySubstanceUnits="false" boundaryCondition="false" constant="false" fbc:charge="0"/>
      <species metaid="M_C00003_e_Cytosol" sboTerm="SBO:0000299" id="M_C00003_e_Cytosol" name="C00003_e NAD+" compartment="Cytosol" initialAmount="1" hasOnlySubstanceUnits="false" boundaryCondition="false" constant="false" fbc:charge="0"/>
      <species metaid="M_C00005_e_Cytosol" sboTerm="SBO:0000299" id="M_C00005_e_Cytosol" name="C00005_e NADPH" compartment="Cytosol" initialAmount="1" hasOnlySubstanceUnits="false" boundaryCondition="false" constant="false" fbc:charge="0"/>
      <species metaid="M_C00006_e_Cytosol" sboTerm="SBO:0000299" id="M_C00006_e_Cytosol" name="C00006_e NADP+" compartment="Cytosol" initialAmount="1" hasOnlySubstanceUnits="false" boundaryCondition="false" constant="false" fbc:charge="0"/>
      <species metaid="M_C00007_e_Cytosol" sboTerm="SBO:0000299" id="M_C00007_e_Cytosol" name="C00007_e Oxygen" compartment="Cytosol" initialAmount="1" hasOnlySubstanceUnits="false" boundaryCondition="false" constant="false" fbc:charge="0"/>
      <species metaid="M_C00008_e_Cytosol" sboTerm="SBO:0000299" id="M_C00008_e_Cytosol" name="C00008_e ADP" compartment="Cytosol" initialAmount="1" hasOnlySubstanceUnits="false" boundaryCondition="false" constant="false" fbc:charge="0"/>
      <species metaid="M_C00009_e_Cytosol" sboTerm="SBO:0000299" id="M_C00009_e_Cytosol" name="C00009_e Orthophosphate" compartment="Cytosol" initialAmount="1" hasOnlySubstanceUnits="false" boundaryCondition="false" constant="false" fbc:charge="0"/>
      <species metaid="M_C00010_e_Cytosol" sboTerm="SBO:0000299" id="M_C00010_e_Cytosol" name="C00010_e CoA" compartment="Cytosol" initialAmount="1" hasOnlySubstanceUnits="false" boundaryCondition="false" constant="false" fbc:charge="0"/>
      <species metaid="M_C00011_e_Cytosol" sboTerm="SBO:0000299" id="M_C00011_e_Cytosol" name="C00011_e CO2" compartment="Cytosol" initialAmount="1" hasOnlySubstanceUnits="false" boundaryCondition="false" constant="false" fbc:charge="0"/>
      <species metaid="M_C00014_e_Cytosol" sboTerm="SBO:0000299" id="M_C00014_e_Cytosol" name="C00014_e NH4" compartment="Cytosol" initialAmount="1" hasOnlySubstanceUnits="false" boundaryCondition="false" constant="false" fbc:charge="0"/>
      <species metaid="M_C00015_e_Cytosol" sboTerm="SBO:0000299" id="M_C00015_e_Cytosol" name="C00015_e UDP" compartment="Cytosol" initialAmount="1" hasOnlySubstanceUnits="false" boundaryCondition="false" constant="false" fbc:charge="0"/>
      <species metaid="M_C00022_e_Cytosol" sboTerm="SBO:0000299" id="M_C00022_e_Cytosol" name="C00022_e Pyruvate" compartment="Cytosol" initialAmount="1" hasOnlySubstanceUnits="false" boundaryCondition="false" constant="false" fbc:charge="0"/>
      <species metaid="M_C00024_e_Cytosol" sboTerm="SBO:0000299" id="M_C00024_e_Cytosol" name="C00024_e Acetyl-CoA" compartment="Cytosol" initialAmount="1" hasOnlySubstanceUnits="false" boundaryCondition="false" constant="false" fbc:charge="0"/>
      <species metaid="M_C00025_e_Cytosol" sboTerm="SBO:0000299" id="M_C00025_e_Cytosol" name="C00025_e L-Glutamate" compartment="Cytosol" initialAmount="1" hasOnlySubstanceUnits="false" boundaryCondition="false" constant="false" fbc:charge="0"/>
      <species metaid="M_C00026_e_Cytosol" sboTerm="SBO:0000299" id="M_C00026_e_Cytosol" name="C00026_e 2-Oxoglutarate" compartment="Cytosol" initialAmount="1" hasOnlySubstanceUnits="false" boundaryCondition="false" constant="false" fbc:charge="0"/>
      <species metaid="M_C00035_e_Cytosol" sboTerm="SBO:0000299" id="M_C00035_e_Cytosol" name="C00035_e GDP" compartment="Cytosol" initialAmount="1" hasOnlySubstanceUnits="false" boundaryCondition="false" constant="false" fbc:charge="0"/>
      <species metaid="M_C00036_e_Cytosol" sboTerm="SBO:0000299" id="M_C00036_e_Cytosol" name="C00036_e Oxaloacetate" compartment="Cytosol" initialAmount="1" hasOnlySubstanceUnits="false" boundaryCondition="false" constant="false" fbc:charge="0"/>
      <species metaid="M_C00037_e_Cytosol" sboTerm="SBO:0000299" id="M_C00037_e_Cytosol" name="C00037_e Glycine" compartment="Cytosol" initialAmount="1" hasOnlySubstanceUnits="false" boundaryCondition="false" constant="false" fbc:charge="0"/>
      <species metaid="M_C00041_e_Cytosol" sboTerm="SBO:0000299" id="M_C00041_e_Cytosol" name="C00041_e L-Alanine" compartment="Cytosol" initialAmount="1" hasOnlySubstanceUnits="false" boundaryCondition="false" constant="false" fbc:charge="0"/>
      <species metaid="M_C00042_e_Cytosol" sboTerm="SBO:0000299" id="M_C00042_e_Cytosol" name="C00042_e Succinate" compartment="Cytosol" initialAmount="1" hasOnlySubstanceUnits="false" boundaryCondition="false" constant="false" fbc:charge="0"/>
      <species metaid="M_C00047_e_Cytosol" sboTerm="SBO:0000299" id="M_C00047_e_Cytosol" name="C00047_e L-Lysine" compartment="Cytosol" initialAmount="1" hasOnlySubstanceUnits="false" boundaryCondition="false" constant="false" fbc:charge="0"/>
      <species metaid="M_C00049_e_Cytosol" sboTerm="SBO:0000299" id="M_C00049_e_Cytosol" name="C00049_e L-Aspartate" compartment="Cytosol" initialAmount="1" hasOnlySubstanceUnits="false" boundaryCondition="false" constant="false" fbc:charge="0"/>
      <species metaid="M_C00058_e_Cytosol" sboTerm="SBO:0000299" id="M_C00058_e_Cytosol" name="C00058_e Formate" compartment="Cytosol" initialAmount="1" hasOnlySubstanceUnits="false" boundaryCondition="false" constant="false" fbc:charge="0"/>
      <species metaid="M_C00059_e_Cytosol" sboTerm="SBO:0000299" id="M_C00059_e_Cytosol" name="C00059_e Sulfate" compartment="Cytosol" initialAmount="1" hasOnlySubstanceUnits="false" boundaryCondition="false" constant="false" fbc:charge="0"/>
      <species metaid="M_C00062_e_Cytosol" sboTerm="SBO:0000299" id="M_C00062_e_Cytosol" name="C00062_e L-Arginine" compartment="Cytosol" initialAmount="1" hasOnlySubstanceUnits="false" boundaryCondition="false" constant="false" fbc:charge="0"/>
      <species metaid="M_C00064_e_Cytosol" sboTerm="SBO:0000299" id="M_C00064_e_Cytosol" name="C00064_e L-Glutamine" compartment="Cytosol" initialAmount="1" hasOnlySubstanceUnits="false" boundaryCondition="false" constant="false" fbc:charge="0"/>
      <species metaid="M_C00065_e_Cytosol" sboTerm="SBO:0000299" id="M_C00065_e_Cytosol" name="C00065_e L-Serine" compartment="Cytosol" initialAmount="1" hasOnlySubstanceUnits="false" boundaryCondition="false" constant="false" fbc:charge="0"/>
      <species metaid="M_C00068_e_Cytosol" sboTerm="SBO:0000299" id="M_C00068_e_Cytosol" name="C00068_e Thiamindiphosphate" compartment="Cytosol" initialAmount="1" hasOnlySubstanceUnits="false" boundaryCondition="false" constant="false" fbc:charge="0"/>
      <species metaid="M_C00073_e_Cytosol" sboTerm="SBO:0000299" id="M_C00073_e_Cytosol" name="C00073_e L-Methionine" compartment="Cytosol" initialAmount="1" hasOnlySubstanceUnits="false" boundaryCondition="false" constant="false" fbc:charge="0"/>
      <species metaid="M_C00078_e_Cytosol" sboTerm="SBO:0000299" id="M_C00078_e_Cytosol" name="C00078_e L-Tryptophan" compartment="Cytosol" initialAmount="1" hasOnlySubstanceUnits="false" boundaryCondition="false" constant="false" fbc:charge="0"/>
      <species metaid="M_C00079_e_Cytosol" sboTerm="SBO:0000299" id="M_C00079_e_Cytosol" name="C00079_e L-Phenylalanine" compartment="Cytosol" initialAmount="1" hasOnlySubstanceUnits="false" boundaryCondition="false" constant="false" fbc:charge="0"/>
      <species metaid="M_C00080_e_Cytosol" sboTerm="SBO:0000299" id="M_C00080_e_Cytosol" name="C00080_e H+" compartment="Cytosol" initialAmount="1" hasOnlySubstanceUnits="false" boundaryCondition="false" constant="false" fbc:charge="0"/>
      <species metaid="M_C00082_e_Cytosol" sboTerm="SBO:0000299" id="M_C00082_e_Cytosol" name="C00082_e L-Tyrosine" compartment="Cytosol" initialAmount="1" hasOnlySubstanceUnits="false" boundaryCondition="false" constant="false" fbc:charge="0"/>
      <species metaid="M_C00084_e_Cytosol" sboTerm="SBO:0000299" id="M_C00084_e_Cytosol" name="C00084_e Acetaldehyde" compartment="Cytosol" initialAmount="1" hasOnlySubstanceUnits="false" boundaryCondition="false" constant="false" fbc:charge="0"/>
      <species metaid="M_C00086_e_Cytosol" sboTerm="SBO:0000299" id="M_C00086_e_Cytosol" name="C00086_e Urea" compartment="Cytosol" initialAmount="1" hasOnlySubstanceUnits="false" boundaryCondition="false" constant="false" fbc:charge="0"/>
      <species metaid="M_C00094_e_Cytosol" sboTerm="SBO:0000299" id="M_C00094_e_Cytosol" name="C00094_e Sulfite" compartment="Cytosol" initialAmount="1" hasOnlySubstanceUnits="false" boundaryCondition="false" constant="false" fbc:charge="0"/>
      <species metaid="M_C00097_e_Cytosol" sboTerm="SBO:0000299" id="M_C00097_e_Cytosol" name="C00097_e L-Cysteine" compartment="Cytosol" initialAmount="1" hasOnlySubstanceUnits="false" boundaryCondition="false" constant="false" fbc:charge="0"/>
      <species metaid="M_C00112_e_Cytosol" sboTerm="SBO:0000299" id="M_C00112_e_Cytosol" name="C00112_e CDP" compartment="Cytosol" initialAmount="1" hasOnlySubstanceUnits="false" boundaryCondition="false" constant="false" fbc:charge="0"/>
      <species metaid="M_C00116_e_Cytosol" sboTerm="SBO:0000299" id="M_C00116_e_Cytosol" name="C00116_e Glycerol" compartment="Cytosol" initialAmount="1" hasOnlySubstanceUnits="false" boundaryCondition="false" constant="false" fbc:charge="0"/>
      <species metaid="M_C00122_e_Cytosol" sboTerm="SBO:0000299" id="M_C00122_e_Cytosol" name="C00122_e Fumarate" compartment="Cytosol" initialAmount="1" hasOnlySubstanceUnits="false" boundaryCondition="false" constant="false" fbc:charge="0"/>
      <species metaid="M_C00123_e_Cytosol" sboTerm="SBO:0000299" id="M_C00123_e_Cytosol" name="C00123_e L-Leucine" compartment="Cytosol" initialAmount="1" hasOnlySubstanceUnits="false" boundaryCondition="false" constant="false" fbc:charge="0"/>
      <species metaid="M_C00134_e_Cytosol" sboTerm="SBO:0000299" id="M_C00134_e_Cytosol" name="C00134_e Putrescine" compartment="Cytosol" initialAmount="1" hasOnlySubstanceUnits="false" boundaryCondition="false" constant="false" fbc:charge="0"/>
      <species metaid="M_C00135_e_Cytosol" sboTerm="SBO:0000299" id="M_C00135_e_Cytosol" name="C00135_e L-Histidine" compartment="Cytosol" initialAmount="1" hasOnlySubstanceUnits="false" boundaryCondition="false" constant="false" fbc:charge="0"/>
      <species metaid="M_C00148_e_Cytosol" sboTerm="SBO:0000299" id="M_C00148_e_Cytosol" name="C00148_e L-Proline" compartment="Cytosol" initialAmount="1" hasOnlySubstanceUnits="false" boundaryCondition="false" constant="false" fbc:charge="0"/>
      <species metaid="M_C00149_e_Cytosol" sboTerm="SBO:0000299" id="M_C00149_e_Cytosol" name="C00149_e (S)-Malate" compartment="Cytosol" initialAmount="1" hasOnlySubstanceUnits="false" boundaryCondition="false" constant="false" fbc:charge="0"/>
      <species metaid="M_C00152_e_Cytosol" sboTerm="SBO:0000299" id="M_C00152_e_Cytosol" name="C00152_e L-Asparagine" compartment="Cytosol" initialAmount="1" hasOnlySubstanceUnits="false" boundaryCondition="false" constant="false" fbc:charge="0"/>
      <species metaid="M_C00157_e_Cytosol" sboTerm="SBO:0000299" id="M_C00157_e_Cytosol" name="C00157_e Phosphatidylcholine" compartment="Cytosol" initialAmount="1" hasOnlySubstanceUnits="false" boundaryCondition="false" constant="false" fbc:charge="0"/>
      <species metaid="M_C00158_e_Cytosol" sboTerm="SBO:0000299" id="M_C00158_e_Cytosol" name="C00158_e Citrate" compartment="Cytosol" initialAmount="1" hasOnlySubstanceUnits="false" boundaryCondition="false" constant="false" fbc:charge="0"/>
      <species metaid="M_C00163_e_Cytosol" sboTerm="SBO:0000299" id="M_C00163_e_Cytosol" name="C00163_e Propanoate" compartment="Cytosol" initialAmount="1" hasOnlySubstanceUnits="false" boundaryCondition="false" constant="false" fbc:charge="0"/>
      <species metaid="M_C00164_e_Cytosol" sboTerm="SBO:0000299" id="M_C00164_e_Cytosol" name="C00164_e Acetoacetate" compartment="Cytosol" initialAmount="1" hasOnlySubstanceUnits="false" boundaryCondition="false" constant="false" fbc:charge="0"/>
      <species metaid="M_C00183_e_Cytosol" sboTerm="SBO:0000299" id="M_C00183_e_Cytosol" name="C00183_e L-Valine" compartment="Cytosol" initialAmount="1" hasOnlySubstanceUnits="false" boundaryCondition="false" constant="false" fbc:charge="0"/>
      <species metaid="M_C00186_e_Cytosol" sboTerm="SBO:0000299" id="M_C00186_e_Cytosol" name="C00186_e (S)-Lactate" compartment="Cytosol" initialAmount="1" hasOnlySubstanceUnits="false" boundaryCondition="false" constant="false" fbc:charge="0"/>
      <species metaid="M_C00188_e_Cytosol" sboTerm="SBO:0000299" id="M_C00188_e_Cytosol" name="C00188_e L-Threonine" compartment="Cytosol" initialAmount="1" hasOnlySubstanceUnits="false" boundaryCondition="false" constant="false" fbc:charge="0"/>
      <species metaid="M_C00206_e_Cytosol" sboTerm="SBO:0000299" id="M_C00206_e_Cytosol" name="C00206_e dADP" compartment="Cytosol" initialAmount="1" hasOnlySubstanceUnits="false" boundaryCondition="false" constant="false" fbc:charge="0"/>
      <species metaid="M_C00237_e_Cytosol" sboTerm="SBO:0000299" id="M_C00237_e_Cytosol" name="C00237_e Carbonmonoxide" compartment="Cytosol" initialAmount="1" hasOnlySubstanceUnits="false" boundaryCondition="false" constant="false" fbc:charge="0"/>
      <species metaid="M_C00246_e_Cytosol" sboTerm="SBO:0000299" id="M_C00246_e_Cytosol" name="C00246_e Butanoicacid" compartment="Cytosol" initialAmount="1" hasOnlySubstanceUnits="false" boundaryCondition="false" constant="false" fbc:charge="0"/>
      <species metaid="M_C00249_e_Cytosol" sboTerm="SBO:0000299" id="M_C00249_e_Cytosol" name="C00249_e Hexadecanoicacid" compartment="Cytosol" initialAmount="1" hasOnlySubstanceUnits="false" boundaryCondition="false" constant="false" fbc:charge="0"/>
      <species metaid="M_C00259_e_Cytosol" sboTerm="SBO:0000299" id="M_C00259_e_Cytosol" name="C00259_e ExhangeArabinose" compartment="Cytosol" initialAmount="1" hasOnlySubstanceUnits="false" boundaryCondition="false" constant="false" fbc:charge="0"/>
      <species metaid="M_C00267_e_Cytosol" sboTerm="SBO:0000299" id="M_C00267_e_Cytosol" name="C00267_e alpha-D-Glucose" compartment="Cytosol" initialAmount="1" hasOnlySubstanceUnits="false" boundaryCondition="false" constant="false" fbc:charge="0"/>
      <species metaid="M_C00283_e_Cytosol" sboTerm="SBO:0000299" id="M_C00283_e_Cytosol" name="C00283_e Hydrogensulfide" compartment="Cytosol" initialAmount="1" hasOnlySubstanceUnits="false" boundaryCondition="false" constant="false" fbc:charge="0"/>
      <species metaid="M_C00288_e_Cytosol" sboTerm="SBO:0000299" id="M_C00288_e_Cytosol" name="C00288_e HCO3" compartment="Cytosol" initialAmount="1" hasOnlySubstanceUnits="false" boundaryCondition="false" constant="false" fbc:charge="0"/>
      <species metaid="M_C00295_e_Cytosol" sboTerm="SBO:0000299" id="M_C00295_e_Cytosol" name="C00295_e Orotate" compartment="Cytosol" initialAmount="1" hasOnlySubstanceUnits="false" boundaryCondition="false" constant="false" fbc:charge="0"/>
      <species metaid="M_C00300_e_Cytosol" sboTerm="SBO:0000299" id="M_C00300_e_Cytosol" name="C00300_e Creatine" compartment="Cytosol" initialAmount="1" hasOnlySubstanceUnits="false" boundaryCondition="false" constant="false" fbc:charge="0"/>
      <species metaid="M_C00311_e_Cytosol" sboTerm="SBO:0000299" id="M_C00311_e_Cytosol" name="C00311_e Isocitrate" compartment="Cytosol" initialAmount="1" hasOnlySubstanceUnits="false" boundaryCondition="false" constant="false" fbc:charge="0"/>
      <species metaid="M_C00320_e_Cytosol" sboTerm="SBO:0000299" id="M_C00320_e_Cytosol" name="C00320_e Thiosulfate" compartment="Cytosol" initialAmount="1" hasOnlySubstanceUnits="false" boundaryCondition="false" constant="false" fbc:charge="0"/>
      <species metaid="M_C00327_e_Cytosol" sboTerm="SBO:0000299" id="M_C00327_e_Cytosol" name="C00327_e Citrulline" compartment="Cytosol" initialAmount="1" hasOnlySubstanceUnits="false" boundaryCondition="false" constant="false" fbc:charge="0"/>
      <species metaid="M_C00350_e_Cytosol" sboTerm="SBO:0000299" id="M_C00350_e_Cytosol" name="C00350_e Phosphatidylethanolamine" compartment="Cytosol" initialAmount="1" hasOnlySubstanceUnits="false" boundaryCondition="false" constant="false" fbc:charge="0"/>
      <species metaid="M_C00361_e_Cytosol" sboTerm="SBO:0000299" id="M_C00361_e_Cytosol" name="C00361_e dGDP" compartment="Cytosol" initialAmount="1" hasOnlySubstanceUnits="false" boundaryCondition="false" constant="false" fbc:charge="0"/>
      <species metaid="M_C00363_e_Cytosol" sboTerm="SBO:0000299" id="M_C00363_e_Cytosol" name="C00363_e dTDP" compartment="Cytosol" initialAmount="1" hasOnlySubstanceUnits="false" boundaryCondition="false" constant="false" fbc:charge="0"/>
      <species metaid="M_C00407_e_Cytosol" sboTerm="SBO:0000299" id="M_C00407_e_Cytosol" name="C00407_e L-Isoleucine" compartment="Cytosol" initialAmount="1" hasOnlySubstanceUnits="false" boundaryCondition="false" constant="false" fbc:charge="0"/>
      <species metaid="M_C00417_e_Cytosol" sboTerm="SBO:0000299" id="M_C00417_e_Cytosol" name="C00417_e cis-Aconitate" compartment="Cytosol" initialAmount="1" hasOnlySubstanceUnits="false" boundaryCondition="false" constant="false" fbc:charge="0"/>
      <species metaid="M_C00430_e_Cytosol" sboTerm="SBO:0000299" id="M_C00430_e_Cytosol" name="C00430_e 5-Aminolevulinate" compartment="Cytosol" initialAmount="1" hasOnlySubstanceUnits="false" boundaryCondition="false" constant="false" fbc:charge="0"/>
      <species metaid="M_C00486_e_Cytosol" sboTerm="SBO:0000299" id="M_C00486_e_Cytosol" name="C00486_e Bilirubin" compartment="Cytosol" initialAmount="1" hasOnlySubstanceUnits="false" boundaryCondition="false" constant="false" fbc:charge="0"/>
      <species metaid="M_C00533_e_Cytosol" sboTerm="SBO:0000299" id="M_C00533_e_Cytosol" name="C00533_e Nitricoxide" compartment="Cytosol" initialAmount="1" hasOnlySubstanceUnits="false" boundaryCondition="false" constant="false" fbc:charge="0"/>
      <species metaid="M_C00705_e_Cytosol" sboTerm="SBO:0000299" id="M_C00705_e_Cytosol" name="C00705_e dCDP" compartment="Cytosol" initialAmount="1" hasOnlySubstanceUnits="false" boundaryCondition="false" constant="false" fbc:charge="0"/>
      <species metaid="M_C01089_e_Cytosol" sboTerm="SBO:0000299" id="M_C01089_e_Cytosol" name="C01089_e (R)-3-Hydroxybutanoate" compartment="Cytosol" initialAmount="1" hasOnlySubstanceUnits="false" boundaryCondition="false" constant="false" fbc:charge="0"/>
      <species metaid="M_C02305_e_Cytosol" sboTerm="SBO:0000299" id="M_C02305_e_Cytosol" name="C02305_e Phosphocreatine" compartment="Cytosol" initialAmount="1" hasOnlySubstanceUnits="false" boundaryCondition="false" constant="false" fbc:charge="0"/>
      <species metaid="M_C02737_e_Cytosol" sboTerm="SBO:0000299" id="M_C02737_e_Cytosol" name="C02737_e Phosphatidylserine" compartment="Cytosol" initialAmount="1" hasOnlySubstanceUnits="false" boundaryCondition="false" constant="false" fbc:charge="0"/>
      <species metaid="M_C06423_e_Cytosol" sboTerm="SBO:0000299" id="M_C06423_e_Cytosol" name="C06423_e Octanoicacid" compartment="Cytosol" initialAmount="1" hasOnlySubstanceUnits="false" boundaryCondition="false" constant="false" fbc:charge="0"/>
      <species metaid="M_C14818_e_Cytosol" sboTerm="SBO:0000299" id="M_C14818_e_Cytosol" name="C14818_e Fe2+" compartment="Cytosol" initialAmount="1" hasOnlySubstanceUnits="false" boundaryCondition="false" constant="false" fbc:charge="0"/>
      <species metaid="M_C00311_c_Cytosol" sboTerm="SBO:0000299" id="M_C00311_c_Cytosol" name="C00311_c Isocitrate" compartment="Cytosol" initialAmount="1" hasOnlySubstanceUnits="false" boundaryCondition="false" constant="false" fbc:charge="0"/>
      <species metaid="M_C00062_c_Cytosol" sboTerm="SBO:0000299" id="M_C00062_c_Cytosol" name="C00062_c L-arginine" compartment="Cytosol" initialAmount="1" hasOnlySubstanceUnits="false" boundaryCondition="false" constant="false" fbc:charge="0"/>
      <species metaid="M_C00135_c_Cytosol" sboTerm="SBO:0000299" id="M_C00135_c_Cytosol" name="C00135_c L-histidine" compartment="Cytosol" initialAmount="1" hasOnlySubstanceUnits="false" boundaryCondition="false" constant="false" fbc:charge="0"/>
      <species metaid="M_C00123_c_Cytosol" sboTerm="SBO:0000299" id="M_C00123_c_Cytosol" name="C00123_c L-valine" compartment="Cytosol" initialAmount="1" hasOnlySubstanceUnits="false" boundaryCondition="false" constant="false" fbc:charge="0"/>
      <species metaid="M_C00259_c_Cytosol" sboTerm="SBO:0000299" id="M_C00259_c_Cytosol" name="C00259_c Arabinose" compartment="Cytosol" initialAmount="1" hasOnlySubstanceUnits="false" boundaryCondition="false" constant="false" fbc:charge="0"/>
      <species metaid="M_C02128_c_Cytosol" sboTerm="SBO:0000299" id="M_C02128_c_Cytosol" name="C02128_c 5&apos;-Phospho-[mRNA]" compartment="Cytosol" initialAmount="1" hasOnlySubstanceUnits="false" boundaryCondition="false" constant="false" fbc:charge="0"/>
      <species metaid="M_C20864_c_Cytosol" sboTerm="SBO:0000299" id="M_C20864_c_Cytosol" name="C20864_c 5&apos;-Phospho-[mRNA]" compartment="Cytosol" initialAmount="1" hasOnlySubstanceUnits="false" boundaryCondition="false" constant="false" fbc:charge="0"/>
      <species metaid="M_C00063_e_Cytosol" sboTerm="SBO:0000299" id="M_C00063_e_Cytosol" name="C00063_e CTP" compartment="Cytosol" initialAmount="1" hasOnlySubstanceUnits="false" boundaryCondition="false" constant="false" fbc:charge="0"/>
      <species metaid="M_C00033_e_Cytosol" sboTerm="SBO:0000299" id="M_C00033_e_Cytosol" name="C00033_e Acetate" compartment="Cytosol" initialAmount="1" hasOnlySubstanceUnits="false" boundaryCondition="false" constant="false" fbc:charge="0"/>
      <species metaid="M_C00131_e_Cytosol" sboTerm="SBO:0000299" id="M_C00131_e_Cytosol" name="C00131_e dATP" compartment="Cytosol" initialAmount="1" hasOnlySubstanceUnits="false" boundaryCondition="false" constant="false" fbc:charge="0"/>
      <species metaid="M_C00458_e_Cytosol" sboTerm="SBO:0000299" id="M_C00458_e_Cytosol" name="C00458_e dCTP" compartment="Cytosol" initialAmount="1" hasOnlySubstanceUnits="false" boundaryCondition="false" constant="false" fbc:charge="0"/>
      <species metaid="M_C00286_e_Cytosol" sboTerm="SBO:0000299" id="M_C00286_e_Cytosol" name="C00286_e dGTP" compartment="Cytosol" initialAmount="1" hasOnlySubstanceUnits="false" boundaryCondition="false" constant="false" fbc:charge="0"/>
      <species metaid="M_C00459_e_Cytosol" sboTerm="SBO:0000299" id="M_C00459_e_Cytosol" name="C00459_e dTTP" compartment="Cytosol" initialAmount="1" hasOnlySubstanceUnits="false" boundaryCondition="false" constant="false" fbc:charge="0"/>
      <species metaid="M_C00124_e_Cytosol" sboTerm="SBO:0000299" id="M_C00124_e_Cytosol" name="C00124_e D-galactose" compartment="Cytosol" initialAmount="1" hasOnlySubstanceUnits="false" boundaryCondition="false" constant="false" fbc:charge="0"/>
      <species metaid="M_C00044_e_Cytosol" sboTerm="SBO:0000299" id="M_C00044_e_Cytosol" name="C00044_e GTP" compartment="Cytosol" initialAmount="1" hasOnlySubstanceUnits="false" boundaryCondition="false" constant="false" fbc:charge="0"/>
      <species metaid="M_C00075_e_Cytosol" sboTerm="SBO:0000299" id="M_C00075_e_Cytosol" name="C00075_e UTP" compartment="Cytosol" initialAmount="1" hasOnlySubstanceUnits="false" boundaryCondition="false" constant="false" fbc:charge="0"/>
      <species metaid="M_C00159_e_Cytosol" sboTerm="SBO:0000299" id="M_C00159_e_Cytosol" name="C00159_e Mannose" compartment="Cytosol" initialAmount="1" hasOnlySubstanceUnits="false" boundaryCondition="false" constant="false" fbc:charge="0"/>
    </listOfSpecies>
    <listOfParameters>
      <parameter id="FB1N1000" value="-1000" constant="true"/>
      <parameter id="FB2N10" value="-10" constant="true"/>
      <parameter id="FB3N0" value="0" constant="true"/>
      <parameter id="FB4N1000" value="1000" constant="true"/>
    </listOfParameters>
    <listOfReactions>
      <reaction metaid="R_R00009" sboTerm="SBO:0000176" id="R_R00009" name="2 Hydrogen peroxide &lt;=&gt; Oxygen + 2 H2O" reversible="true" fast="false" fbc:lowerFluxBound="FB1N1000" fbc:upperFluxBound="FB4N1000">
        <listOfReactants>
          <speciesReference species="M_C00027_c_Cytosol" stoichiometry="2" constant="true"/>
        </listOfReactants>
        <listOfProducts>
          <speciesReference species="M_C00001_c_Cytosol" stoichiometry="2" constant="true"/>
          <speciesReference species="M_C00007_c_Cytosol" stoichiometry="1" constant="true"/>
        </listOfProducts>
        <fbc:geneProductAssociation/>
      </reaction>
      <reaction metaid="R_R00022" sboTerm="SBO:0000176" id="R_R00022" name="Chitobiose + H2O &lt;=&gt; 2 N-Acetyl-D-glucosamine" reversible="true" fast="false" fbc:lowerFluxBound="FB1N1000" fbc:upperFluxBound="FB4N1000">
        <listOfReactants>
          <speciesReference species="M_C00001_c_Cytosol" stoichiometry="1" constant="true"/>
          <speciesReference species="M_C01674_c_Cytosol" stoichiometry="1" constant="true"/>
        </listOfReactants>
        <listOfProducts>
          <speciesReference species="M_C00140_c_Cytosol" stoichiometry="2" constant="true"/>
        </listOfProducts>
        <fbc:geneProductAssociation/>
      </reaction>
      <reaction metaid="R_R00028" sboTerm="SBO:0000176" id="R_R00028" name="Maltose + H2O &lt;=&gt; 2 alpha-D-Glucose" reversible="true" fast="false" fbc:lowerFluxBound="FB1N1000" fbc:upperFluxBound="FB4N1000">
        <listOfReactants>
          <speciesReference species="M_C00001_c_Cytosol" stoichiometry="1" constant="true"/>
          <speciesReference species="M_C00208_c_Cytosol" stoichiometry="1" constant="true"/>
        </listOfReactants>
        <listOfProducts>
          <speciesReference species="M_C00267_c_Cytosol" stoichiometry="2" constant="true"/>
        </listOfProducts>
        <fbc:geneProductAssociation/>
      </reaction>
      <reaction metaid="R_R00036" sboTerm="SBO:0000176" id="R_R00036" name="2 5-Aminolevulinate &lt;=&gt; Porphobilinogen + 2 H2O" reversible="true" fast="false" fbc:lowerFluxBound="FB1N1000" fbc:upperFluxBound="FB4N1000">
        <listOfReactants>
          <speciesReference species="M_C00430_c_Cytosol" stoichiometry="2" constant="true"/>
        </listOfReactants>
        <listOfProducts>
          <speciesReference species="M_C00001_c_Cytosol" stoichiometry="2" constant="true"/>
          <speciesReference species="M_C00931_c_Cytosol" stoichiometry="1" constant="true"/>
        </listOfProducts>
        <fbc:geneProductAssociation/>
      </reaction>
      <reaction metaid="R_R00084" sboTerm="SBO:0000176" id="R_R00084" name="4 Porphobilinogen + H2O &lt;=&gt; Hydroxymethylbilane + 4 Ammonia" reversible="true" fast="false" fbc:lowerFluxBound="FB1N1000" fbc:upperFluxBound="FB4N1000">
        <listOfReactants>
          <speciesReference species="M_C00001_c_Cytosol" stoichiometry="1" constant="true"/>
          <speciesReference species="M_C00931_c_Cytosol" stoichiometry="4" constant="true"/>
        </listOfReactants>
        <listOfProducts>
          <speciesReference species="M_C00014_c_Cytosol" stoichiometry="4" constant="true"/>
          <speciesReference species="M_C01024_c_Cytosol" stoichiometry="1" constant="true"/>
        </listOfProducts>
        <fbc:geneProductAssociation/>
      </reaction>
      <reaction metaid="R_R00086" sboTerm="SBO:0000176" id="R_R00086" name="ATP + H2O &lt;=&gt; ADP + Orthophosphate" reversible="true" fast="false" fbc:lowerFluxBound="FB1N1000" fbc:upperFluxBound="FB4N1000">
        <listOfReactants>
          <speciesReference species="M_C00001_c_Cytosol" stoichiometry="1" constant="true"/>
          <speciesReference species="M_C00002_c_Cytosol" stoichiometry="1" constant="true"/>
        </listOfReactants>
        <listOfProducts>
          <speciesReference species="M_C00008_c_Cytosol" stoichiometry="1" constant="true"/>
          <speciesReference species="M_C00009_c_Cytosol" stoichiometry="1" constant="true"/>
        </listOfProducts>
        <fbc:geneProductAssociation/>
      </reaction>
      <reaction metaid="R_R00100" sboTerm="SBO:0000176" id="R_R00100" name="NADH + 2 Ferricytochrome b5 &lt;=&gt; NAD+ + 2 Ferrocytochrome b5 + H+" reversible="true" fast="false" fbc:lowerFluxBound="FB1N1000" fbc:upperFluxBound="FB4N1000">
        <listOfReactants>
          <speciesReference species="M_C00004_c_Cytosol" stoichiometry="1" constant="true"/>
          <speciesReference species="M_C00996_c_Cytosol" stoichiometry="2" constant="true"/>
        </listOfReactants>
        <listOfProducts>
          <speciesReference species="M_C00003_c_Cytosol" stoichiometry="1" constant="true"/>
          <speciesReference species="M_C00080_c_Cytosol" stoichiometry="1" constant="true"/>
          <speciesReference species="M_C00999_c_Cytosol" stoichiometry="2" constant="true"/>
        </listOfProducts>
        <fbc:geneProductAssociation/>
      </reaction>
      <reaction metaid="R_R00104" sboTerm="SBO:0000176" id="R_R00104" name="ATP + NAD+ &lt;=&gt; ADP + NADP+" reversible="true" fast="false" fbc:lowerFluxBound="FB1N1000" fbc:upperFluxBound="FB4N1000">
        <listOfReactants>
          <speciesReference species="M_C00002_c_Cytosol" stoichiometry="1" constant="true"/>
          <speciesReference species="M_C00003_c_Cytosol" stoichiometry="1" constant="true"/>
        </listOfReactants>
        <listOfProducts>
          <speciesReference species="M_C00006_c_Cytosol" stoichiometry="1" constant="true"/>
          <speciesReference species="M_C00008_c_Cytosol" stoichiometry="1" constant="true"/>
        </listOfProducts>
        <fbc:geneProductAssociation/>
      </reaction>
      <reaction metaid="R_R00112" sboTerm="SBO:0000176" id="R_R00112" name="NADPH + NAD+ &lt;=&gt; NADP+ + NADH" reversible="true" fast="false" fbc:lowerFluxBound="FB1N1000" fbc:upperFluxBound="FB4N1000">
        <listOfReactants>
          <speciesReference species="M_C00003_c_Cytosol" stoichiometry="1" constant="true"/>
          <speciesReference species="M_C00005_c_Cytosol" stoichiometry="1" constant="true"/>
        </listOfReactants>
        <listOfProducts>
          <speciesReference species="M_C00004_c_Cytosol" stoichiometry="1" constant="true"/>
          <speciesReference species="M_C00006_c_Cytosol" stoichiometry="1" constant="true"/>
        </listOfProducts>
        <fbc:geneProductAssociation/>
      </reaction>
      <reaction metaid="R_R00130" sboTerm="SBO:0000176" id="R_R00130" name="ATP + Dephospho-CoA &lt;=&gt; ADP + CoA" reversible="true" fast="false" fbc:lowerFluxBound="FB1N1000" fbc:upperFluxBound="FB4N1000">
        <listOfReactants>
          <speciesReference species="M_C00002_c_Cytosol" stoichiometry="1" constant="true"/>
          <speciesReference species="M_C00882_c_Cytosol" stoichiometry="1" constant="true"/>
        </listOfReactants>
        <listOfProducts>
          <speciesReference species="M_C00008_c_Cytosol" stoichiometry="1" constant="true"/>
          <speciesReference species="M_C00010_c_Cytosol" stoichiometry="1" constant="true"/>
        </listOfProducts>
        <fbc:geneProductAssociation/>
      </reaction>
      <reaction metaid="R_R00132" sboTerm="SBO:0000176" id="R_R00132" name="Carbonic acid &lt;=&gt; CO2 + H2O" reversible="true" fast="false" fbc:lowerFluxBound="FB1N1000" fbc:upperFluxBound="FB4N1000">
        <listOfReactants>
          <speciesReference species="M_C01353_c_Cytosol" stoichiometry="1" constant="true"/>
        </listOfReactants>
        <listOfProducts>
          <speciesReference species="M_C00001_c_Cytosol" stoichiometry="1" constant="true"/>
          <speciesReference species="M_C00011_c_Cytosol" stoichiometry="1" constant="true"/>
        </listOfProducts>
        <fbc:geneProductAssociation/>
      </reaction>
      <reaction metaid="R_R00135" sboTerm="SBO:0000176" id="R_R00135" name="Peptide + H2O &lt;=&gt; L-Proline + Peptide" reversible="true" fast="false" fbc:lowerFluxBound="FB1N1000" fbc:upperFluxBound="FB4N1000">
        <listOfReactants>
          <speciesReference species="M_C00001_c_Cytosol" stoichiometry="1" constant="true"/>
        </listOfReactants>
        <listOfProducts>
          <speciesReference species="M_C00012_c_Cytosol" stoichiometry="1" constant="true"/>
          <speciesReference species="M_C00148_c_Cytosol" stoichiometry="1" constant="true"/>
        </listOfProducts>
        <fbc:geneProductAssociation/>
      </reaction>
      <reaction metaid="R_R00145" sboTerm="SBO:0000176" id="R_R00145" name="alpha-Amino acid + H2O + NAD+ &lt;=&gt; 2-Oxo acid + Ammonia + NADH + H+" reversible="true" fast="false" fbc:lowerFluxBound="FB1N1000" fbc:upperFluxBound="FB4N1000">
        <listOfReactants>
          <speciesReference species="M_C00001_c_Cytosol" stoichiometry="1" constant="true"/>
          <speciesReference species="M_C00003_c_Cytosol" stoichiometry="1" constant="true"/>
          <speciesReference species="M_C05167_c_Cytosol" stoichiometry="1" constant="true"/>
        </listOfReactants>
        <listOfProducts>
          <speciesReference species="M_C00004_c_Cytosol" stoichiometry="1" constant="true"/>
          <speciesReference species="M_C00014_c_Cytosol" stoichiometry="1" constant="true"/>
          <speciesReference species="M_C00080_c_Cytosol" stoichiometry="1" constant="true"/>
          <speciesReference species="M_C00161_c_Cytosol" stoichiometry="1" constant="true"/>
        </listOfProducts>
        <fbc:geneProductAssociation/>
      </reaction>
      <reaction metaid="R_R00146" sboTerm="SBO:0000176" id="R_R00146" name="alpha-Amino acid + H2O + NADP+ &lt;=&gt; 2-Oxo acid + Ammonia + NADPH + H+" reversible="true" fast="false" fbc:lowerFluxBound="FB1N1000" fbc:upperFluxBound="FB4N1000">
        <listOfReactants>
          <speciesReference species="M_C00001_c_Cytosol" stoichiometry="1" constant="true"/>
          <speciesReference species="M_C00006_c_Cytosol" stoichiometry="1" constant="true"/>
          <speciesReference species="M_C05167_c_Cytosol" stoichiometry="1" constant="true"/>
        </listOfReactants>
        <listOfProducts>
          <speciesReference species="M_C00005_c_Cytosol" stoichiometry="1" constant="true"/>
          <speciesReference species="M_C00014_c_Cytosol" stoichiometry="1" constant="true"/>
          <speciesReference species="M_C00080_c_Cytosol" stoichiometry="1" constant="true"/>
          <speciesReference species="M_C00161_c_Cytosol" stoichiometry="1" constant="true"/>
        </listOfProducts>
        <fbc:geneProductAssociation/>
      </reaction>
      <reaction metaid="R_R00162" sboTerm="SBO:0000176" id="R_R00162" name="ATP + Protein &lt;=&gt; ADP + Phosphoprotein" reversible="true" fast="false" fbc:lowerFluxBound="FB1N1000" fbc:upperFluxBound="FB4N1000">
        <listOfReactants>
          <speciesReference species="M_C00002_c_Cytosol" stoichiometry="1" constant="true"/>
          <speciesReference species="M_C00017_c_Cytosol" stoichiometry="1" constant="true"/>
        </listOfReactants>
        <listOfProducts>
          <speciesReference species="M_C00008_c_Cytosol" stoichiometry="1" constant="true"/>
          <speciesReference species="M_C00562_c_Cytosol" stoichiometry="1" constant="true"/>
        </listOfProducts>
        <fbc:geneProductAssociation/>
      </reaction>
      <reaction metaid="R_R00164" sboTerm="SBO:0000176" id="R_R00164" name="Phosphoprotein + H2O &lt;=&gt; Protein + Orthophosphate" reversible="true" fast="false" fbc:lowerFluxBound="FB1N1000" fbc:upperFluxBound="FB4N1000">
        <listOfReactants>
          <speciesReference species="M_C00001_c_Cytosol" stoichiometry="1" constant="true"/>
          <speciesReference species="M_C00562_c_Cytosol" stoichiometry="1" constant="true"/>
        </listOfReactants>
        <listOfProducts>
          <speciesReference species="M_C00009_c_Cytosol" stoichiometry="1" constant="true"/>
          <speciesReference species="M_C00017_c_Cytosol" stoichiometry="1" constant="true"/>
        </listOfProducts>
        <fbc:geneProductAssociation/>
      </reaction>
      <reaction metaid="R_R00173" sboTerm="SBO:0000176" id="R_R00173" name="Pyridoxal phosphate + H2O &lt;=&gt; Pyridoxal + Orthophosphate" reversible="true" fast="false" fbc:lowerFluxBound="FB1N1000" fbc:upperFluxBound="FB4N1000">
        <listOfReactants>
          <speciesReference species="M_C00001_c_Cytosol" stoichiometry="1" constant="true"/>
          <speciesReference species="M_C00018_c_Cytosol" stoichiometry="1" constant="true"/>
        </listOfReactants>
        <listOfProducts>
          <speciesReference species="M_C00009_c_Cytosol" stoichiometry="1" constant="true"/>
          <speciesReference species="M_C00250_c_Cytosol" stoichiometry="1" constant="true"/>
        </listOfProducts>
        <fbc:geneProductAssociation/>
      </reaction>
      <reaction metaid="R_R00183" sboTerm="SBO:0000176" id="R_R00183" name="AMP + H2O &lt;=&gt; Adenosine + Orthophosphate" reversible="true" fast="false" fbc:lowerFluxBound="FB1N1000" fbc:upperFluxBound="FB4N1000">
        <listOfReactants>
          <speciesReference species="M_C00001_c_Cytosol" stoichiometry="1" constant="true"/>
          <speciesReference species="M_C00020_c_Cytosol" stoichiometry="1" constant="true"/>
        </listOfReactants>
        <listOfProducts>
          <speciesReference species="M_C00009_c_Cytosol" stoichiometry="1" constant="true"/>
          <speciesReference species="M_C00212_c_Cytosol" stoichiometry="1" constant="true"/>
        </listOfProducts>
        <fbc:geneProductAssociation/>
      </reaction>
      <reaction metaid="R_R00189" sboTerm="SBO:0000176" id="R_R00189" name="ATP + Deamino-NAD+ + Ammonia &lt;=&gt; AMP + Diphosphate + NAD+" reversible="true" fast="false" fbc:lowerFluxBound="FB1N1000" fbc:upperFluxBound="FB4N1000">
        <listOfReactants>
          <speciesReference species="M_C00002_c_Cytosol" stoichiometry="1" constant="true"/>
          <speciesReference species="M_C00014_c_Cytosol" stoichiometry="1" constant="true"/>
          <speciesReference species="M_C00857_c_Cytosol" stoichiometry="1" constant="true"/>
        </listOfReactants>
        <listOfProducts>
          <speciesReference species="M_C00003_c_Cytosol" stoichiometry="1" constant="true"/>
          <speciesReference species="M_C00013_c_Cytosol" stoichiometry="1" constant="true"/>
          <speciesReference species="M_C00020_c_Cytosol" stoichiometry="1" constant="true"/>
        </listOfProducts>
        <fbc:geneProductAssociation/>
      </reaction>
      <reaction metaid="R_R00229" sboTerm="SBO:0000176" id="R_R00229" name="ATP + Acetate + CoA &lt;=&gt; ADP + Acetyl-CoA + Orthophosphate" reversible="true" fast="false" fbc:lowerFluxBound="FB1N1000" fbc:upperFluxBound="FB4N1000">
        <listOfReactants>
          <speciesReference species="M_C00002_c_Cytosol" stoichiometry="1" constant="true"/>
          <speciesReference species="M_C00010_c_Cytosol" stoichiometry="1" constant="true"/>
          <speciesReference species="M_C00033_c_Cytosol" stoichiometry="1" constant="true"/>
        </listOfReactants>
        <listOfProducts>
          <speciesReference species="M_C00008_c_Cytosol" stoichiometry="1" constant="true"/>
          <speciesReference species="M_C00009_c_Cytosol" stoichiometry="1" constant="true"/>
          <speciesReference species="M_C00024_c_Cytosol" stoichiometry="1" constant="true"/>
        </listOfProducts>
        <fbc:geneProductAssociation/>
      </reaction>
      <reaction metaid="R_R00235" sboTerm="SBO:0000176" id="R_R00235" name="ATP + Acetate + CoA &lt;=&gt; AMP + Diphosphate + Acetyl-CoA" reversible="true" fast="false" fbc:lowerFluxBound="FB1N1000" fbc:upperFluxBound="FB4N1000">
        <listOfReactants>
          <speciesReference species="M_C00002_c_Cytosol" stoichiometry="1" constant="true"/>
          <speciesReference species="M_C00010_c_Cytosol" stoichiometry="1" constant="true"/>
          <speciesReference species="M_C00033_c_Cytosol" stoichiometry="1" constant="true"/>
        </listOfReactants>
        <listOfProducts>
          <speciesReference species="M_C00013_c_Cytosol" stoichiometry="1" constant="true"/>
          <speciesReference species="M_C00020_c_Cytosol" stoichiometry="1" constant="true"/>
          <speciesReference species="M_C00024_c_Cytosol" stoichiometry="1" constant="true"/>
        </listOfProducts>
        <fbc:geneProductAssociation/>
      </reaction>
      <reaction metaid="R_R00236" sboTerm="SBO:0000176" id="R_R00236" name="Acetyl adenylate + CoA &lt;=&gt; AMP + Acetyl-CoA" reversible="true" fast="false" fbc:lowerFluxBound="FB1N1000" fbc:upperFluxBound="FB4N1000">
        <listOfReactants>
          <speciesReference species="M_C00010_c_Cytosol" stoichiometry="1" constant="true"/>
          <speciesReference species="M_C05993_c_Cytosol" stoichiometry="1" constant="true"/>
        </listOfReactants>
        <listOfProducts>
          <speciesReference species="M_C00020_c_Cytosol" stoichiometry="1" constant="true"/>
          <speciesReference species="M_C00024_c_Cytosol" stoichiometry="1" constant="true"/>
        </listOfProducts>
        <fbc:geneProductAssociation/>
      </reaction>
      <reaction metaid="R_R00238" sboTerm="SBO:0000176" id="R_R00238" name="2 Acetyl-CoA &lt;=&gt; CoA + Acetoacetyl-CoA" reversible="true" fast="false" fbc:lowerFluxBound="FB1N1000" fbc:upperFluxBound="FB4N1000">
        <listOfReactants>
          <speciesReference species="M_C00024_c_Cytosol" stoichiometry="2" constant="true"/>
        </listOfReactants>
        <listOfProducts>
          <speciesReference species="M_C00010_c_Cytosol" stoichiometry="1" constant="true"/>
          <speciesReference species="M_C00332_c_Cytosol" stoichiometry="1" constant="true"/>
        </listOfProducts>
        <fbc:geneProductAssociation/>
      </reaction>
      <reaction metaid="R_R00243" sboTerm="SBO:0000176" id="R_R00243" name="L-Glutamate + NAD+ + H2O &lt;=&gt; 2-Oxoglutarate + Ammonia + NADH + H+" reversible="true" fast="false" fbc:lowerFluxBound="FB1N1000" fbc:upperFluxBound="FB4N1000">
        <listOfReactants>
          <speciesReference species="M_C00001_c_Cytosol" stoichiometry="1" constant="true"/>
          <speciesReference species="M_C00003_c_Cytosol" stoichiometry="1" constant="true"/>
          <speciesReference species="M_C00025_c_Cytosol" stoichiometry="1" constant="true"/>
        </listOfReactants>
        <listOfProducts>
          <speciesReference species="M_C00004_c_Cytosol" stoichiometry="1" constant="true"/>
          <speciesReference species="M_C00014_c_Cytosol" stoichiometry="1" constant="true"/>
          <speciesReference species="M_C00026_c_Cytosol" stoichiometry="1" constant="true"/>
          <speciesReference species="M_C00080_c_Cytosol" stoichiometry="1" constant="true"/>
        </listOfProducts>
        <fbc:geneProductAssociation/>
      </reaction>
      <reaction metaid="R_R00245" sboTerm="SBO:0000176" id="R_R00245" name="L-Glutamate 5-semialdehyde + NAD+ + H2O &lt;=&gt; L-Glutamate + NADH + H+" reversible="true" fast="false" fbc:lowerFluxBound="FB1N1000" fbc:upperFluxBound="FB4N1000">
        <listOfReactants>
          <speciesReference species="M_C00001_c_Cytosol" stoichiometry="1" constant="true"/>
          <speciesReference species="M_C00003_c_Cytosol" stoichiometry="1" constant="true"/>
          <speciesReference species="M_C01165_c_Cytosol" stoichiometry="1" constant="true"/>
        </listOfReactants>
        <listOfProducts>
          <speciesReference species="M_C00004_c_Cytosol" stoichiometry="1" constant="true"/>
          <speciesReference species="M_C00025_c_Cytosol" stoichiometry="1" constant="true"/>
          <speciesReference species="M_C00080_c_Cytosol" stoichiometry="1" constant="true"/>
        </listOfProducts>
        <fbc:geneProductAssociation/>
      </reaction>
      <reaction metaid="R_R00248" sboTerm="SBO:0000176" id="R_R00248" name="L-Glutamate + NADP+ + H2O &lt;=&gt; 2-Oxoglutarate + Ammonia + NADPH + H+" reversible="true" fast="false" fbc:lowerFluxBound="FB1N1000" fbc:upperFluxBound="FB4N1000">
        <listOfReactants>
          <speciesReference species="M_C00001_c_Cytosol" stoichiometry="1" constant="true"/>
          <speciesReference species="M_C00006_c_Cytosol" stoichiometry="1" constant="true"/>
          <speciesReference species="M_C00025_c_Cytosol" stoichiometry="1" constant="true"/>
        </listOfReactants>
        <listOfProducts>
          <speciesReference species="M_C00005_c_Cytosol" stoichiometry="1" constant="true"/>
          <speciesReference species="M_C00014_c_Cytosol" stoichiometry="1" constant="true"/>
          <speciesReference species="M_C00026_c_Cytosol" stoichiometry="1" constant="true"/>
          <speciesReference species="M_C00080_c_Cytosol" stoichiometry="1" constant="true"/>
        </listOfProducts>
        <fbc:geneProductAssociation/>
      </reaction>
      <reaction metaid="R_R00251" sboTerm="SBO:0000176" id="R_R00251" name="ATP + Pidolic acid + 2 H2O &lt;=&gt; ADP + Orthophosphate + L-Glutamate" reversible="true" fast="false" fbc:lowerFluxBound="FB1N1000" fbc:upperFluxBound="FB4N1000">
        <listOfReactants>
          <speciesReference species="M_C00001_c_Cytosol" stoichiometry="2" constant="true"/>
          <speciesReference species="M_C00002_c_Cytosol" stoichiometry="1" constant="true"/>
          <speciesReference species="M_C01879_c_Cytosol" stoichiometry="1" constant="true"/>
        </listOfReactants>
        <listOfProducts>
          <speciesReference species="M_C00008_c_Cytosol" stoichiometry="1" constant="true"/>
          <speciesReference species="M_C00009_c_Cytosol" stoichiometry="1" constant="true"/>
          <speciesReference species="M_C00025_c_Cytosol" stoichiometry="1" constant="true"/>
        </listOfProducts>
        <fbc:geneProductAssociation/>
      </reaction>
      <reaction metaid="R_R00253" sboTerm="SBO:0000176" id="R_R00253" name="ATP + L-Glutamate + Ammonia &lt;=&gt; ADP + Orthophosphate + L-Glutamine" reversible="true" fast="false" fbc:lowerFluxBound="FB1N1000" fbc:upperFluxBound="FB4N1000">
        <listOfReactants>
          <speciesReference species="M_C00002_c_Cytosol" stoichiometry="1" constant="true"/>
          <speciesReference species="M_C00014_c_Cytosol" stoichiometry="1" constant="true"/>
          <speciesReference species="M_C00025_c_Cytosol" stoichiometry="1" constant="true"/>
        </listOfReactants>
        <listOfProducts>
          <speciesReference species="M_C00008_c_Cytosol" stoichiometry="1" constant="true"/>
          <speciesReference species="M_C00009_c_Cytosol" stoichiometry="1" constant="true"/>
          <speciesReference species="M_C00064_c_Cytosol" stoichiometry="1" constant="true"/>
        </listOfProducts>
        <fbc:geneProductAssociation/>
      </reaction>
      <reaction metaid="R_R00256" sboTerm="SBO:0000176" id="R_R00256" name="L-Glutamine + H2O &lt;=&gt; L-Glutamate + Ammonia" reversible="true" fast="false" fbc:lowerFluxBound="FB1N1000" fbc:upperFluxBound="FB4N1000">
        <listOfReactants>
          <speciesReference species="M_C00001_c_Cytosol" stoichiometry="1" constant="true"/>
          <speciesReference species="M_C00064_c_Cytosol" stoichiometry="1" constant="true"/>
        </listOfReactants>
        <listOfProducts>
          <speciesReference species="M_C00014_c_Cytosol" stoichiometry="1" constant="true"/>
          <speciesReference species="M_C00025_c_Cytosol" stoichiometry="1" constant="true"/>
        </listOfProducts>
        <fbc:geneProductAssociation/>
      </reaction>
      <reaction metaid="R_R00257" sboTerm="SBO:0000176" id="R_R00257" name="ATP + Deamino-NAD+ + L-Glutamine + H2O &lt;=&gt; AMP + Diphosphate + NAD+ + L-Glutamate" reversible="true" fast="false" fbc:lowerFluxBound="FB1N1000" fbc:upperFluxBound="FB4N1000">
        <listOfReactants>
          <speciesReference species="M_C00001_c_Cytosol" stoichiometry="1" constant="true"/>
          <speciesReference species="M_C00002_c_Cytosol" stoichiometry="1" constant="true"/>
          <speciesReference species="M_C00064_c_Cytosol" stoichiometry="1" constant="true"/>
          <speciesReference species="M_C00857_c_Cytosol" stoichiometry="1" constant="true"/>
        </listOfReactants>
        <listOfProducts>
          <speciesReference species="M_C00003_c_Cytosol" stoichiometry="1" constant="true"/>
          <speciesReference species="M_C00013_c_Cytosol" stoichiometry="1" constant="true"/>
          <speciesReference species="M_C00020_c_Cytosol" stoichiometry="1" constant="true"/>
          <speciesReference species="M_C00025_c_Cytosol" stoichiometry="1" constant="true"/>
        </listOfProducts>
        <fbc:geneProductAssociation/>
      </reaction>
      <reaction metaid="R_R00258" sboTerm="SBO:0000176" id="R_R00258" name="L-Alanine + 2-Oxoglutarate &lt;=&gt; Pyruvate + L-Glutamate" reversible="true" fast="false" fbc:lowerFluxBound="FB1N1000" fbc:upperFluxBound="FB4N1000">
        <listOfReactants>
          <speciesReference species="M_C00026_c_Cytosol" stoichiometry="1" constant="true"/>
          <speciesReference species="M_C00041_c_Cytosol" stoichiometry="1" constant="true"/>
        </listOfReactants>
        <listOfProducts>
          <speciesReference species="M_C00022_c_Cytosol" stoichiometry="1" constant="true"/>
          <speciesReference species="M_C00025_c_Cytosol" stoichiometry="1" constant="true"/>
        </listOfProducts>
        <fbc:geneProductAssociation/>
      </reaction>
      <reaction metaid="R_R00264" sboTerm="SBO:0000176" id="R_R00264" name="2,5-Dioxopentanoate + NADP+ + H2O &lt;=&gt; 2-Oxoglutarate + NADPH + H+" reversible="true" fast="false" fbc:lowerFluxBound="FB1N1000" fbc:upperFluxBound="FB4N1000">
        <listOfReactants>
          <speciesReference species="M_C00001_c_Cytosol" stoichiometry="1" constant="true"/>
          <speciesReference species="M_C00006_c_Cytosol" stoichiometry="1" constant="true"/>
          <speciesReference species="M_C00433_c_Cytosol" stoichiometry="1" constant="true"/>
        </listOfReactants>
        <listOfProducts>
          <speciesReference species="M_C00005_c_Cytosol" stoichiometry="1" constant="true"/>
          <speciesReference species="M_C00026_c_Cytosol" stoichiometry="1" constant="true"/>
          <speciesReference species="M_C00080_c_Cytosol" stoichiometry="1" constant="true"/>
        </listOfProducts>
        <fbc:geneProductAssociation/>
      </reaction>
      <reaction metaid="R_R00269" sboTerm="SBO:0000176" id="R_R00269" name="2-Oxoglutaramate + H2O &lt;=&gt; 2-Oxoglutarate + Ammonia" reversible="true" fast="false" fbc:lowerFluxBound="FB1N1000" fbc:upperFluxBound="FB4N1000">
        <listOfReactants>
          <speciesReference species="M_C00001_c_Cytosol" stoichiometry="1" constant="true"/>
          <speciesReference species="M_C00940_c_Cytosol" stoichiometry="1" constant="true"/>
        </listOfReactants>
        <listOfProducts>
          <speciesReference species="M_C00014_c_Cytosol" stoichiometry="1" constant="true"/>
          <speciesReference species="M_C00026_c_Cytosol" stoichiometry="1" constant="true"/>
        </listOfProducts>
        <fbc:geneProductAssociation/>
      </reaction>
      <reaction metaid="R_R00274" sboTerm="SBO:0000176" id="R_R00274" name="Hydrogen peroxide + 2 Glutathione &lt;=&gt; Glutathione disulfide + 2 H2O" reversible="true" fast="false" fbc:lowerFluxBound="FB1N1000" fbc:upperFluxBound="FB4N1000">
        <listOfReactants>
          <speciesReference species="M_C00027_c_Cytosol" stoichiometry="1" constant="true"/>
          <speciesReference species="M_C00051_c_Cytosol" stoichiometry="2" constant="true"/>
        </listOfReactants>
        <listOfProducts>
          <speciesReference species="M_C00001_c_Cytosol" stoichiometry="2" constant="true"/>
          <speciesReference species="M_C00127_c_Cytosol" stoichiometry="1" constant="true"/>
        </listOfProducts>
        <fbc:geneProductAssociation/>
      </reaction>
      <reaction metaid="R_R00275" sboTerm="SBO:0000176" id="R_R00275" name="2 O2.- + 2 H+ &lt;=&gt; Hydrogen peroxide + Oxygen" reversible="true" fast="false" fbc:lowerFluxBound="FB1N1000" fbc:upperFluxBound="FB4N1000">
        <listOfReactants>
          <speciesReference species="M_C00080_c_Cytosol" stoichiometry="2" constant="true"/>
          <speciesReference species="M_C00704_c_Cytosol" stoichiometry="2" constant="true"/>
        </listOfReactants>
        <listOfProducts>
          <speciesReference species="M_C00007_c_Cytosol" stoichiometry="1" constant="true"/>
          <speciesReference species="M_C00027_c_Cytosol" stoichiometry="1" constant="true"/>
        </listOfProducts>
        <fbc:geneProductAssociation/>
      </reaction>
      <reaction metaid="R_R00286" sboTerm="SBO:0000176" id="R_R00286" name="UDP-glucose + H2O + 2 NAD+ &lt;=&gt; UDP-glucuronate + 2 NADH + 2 H+" reversible="true" fast="false" fbc:lowerFluxBound="FB1N1000" fbc:upperFluxBound="FB4N1000">
        <listOfReactants>
          <speciesReference species="M_C00001_c_Cytosol" stoichiometry="1" constant="true"/>
          <speciesReference species="M_C00003_c_Cytosol" stoichiometry="2" constant="true"/>
          <speciesReference species="M_C00029_c_Cytosol" stoichiometry="1" constant="true"/>
        </listOfReactants>
        <listOfProducts>
          <speciesReference species="M_C00004_c_Cytosol" stoichiometry="2" constant="true"/>
          <speciesReference species="M_C00080_c_Cytosol" stoichiometry="2" constant="true"/>
          <speciesReference species="M_C00167_c_Cytosol" stoichiometry="1" constant="true"/>
        </listOfProducts>
        <fbc:geneProductAssociation/>
      </reaction>
      <reaction metaid="R_R00289" sboTerm="SBO:0000176" id="R_R00289" name="UTP + D-Glucose 1-phosphate &lt;=&gt; Diphosphate + UDP-glucose" reversible="true" fast="false" fbc:lowerFluxBound="FB1N1000" fbc:upperFluxBound="FB4N1000">
        <listOfReactants>
          <speciesReference species="M_C00075_c_Cytosol" stoichiometry="1" constant="true"/>
          <speciesReference species="M_C00103_c_Cytosol" stoichiometry="1" constant="true"/>
        </listOfReactants>
        <listOfProducts>
          <speciesReference species="M_C00013_c_Cytosol" stoichiometry="1" constant="true"/>
          <speciesReference species="M_C00029_c_Cytosol" stoichiometry="1" constant="true"/>
        </listOfProducts>
        <fbc:geneProductAssociation/>
      </reaction>
      <reaction metaid="R_R00291" sboTerm="SBO:0000176" id="R_R00291" name="UDP-glucose &lt;=&gt; UDP-alpha-D-galactose" reversible="true" fast="false" fbc:lowerFluxBound="FB1N1000" fbc:upperFluxBound="FB4N1000">
        <listOfReactants>
          <speciesReference species="M_C00029_c_Cytosol" stoichiometry="1" constant="true"/>
        </listOfReactants>
        <listOfProducts>
          <speciesReference species="M_C00052_c_Cytosol" stoichiometry="1" constant="true"/>
        </listOfProducts>
        <fbc:geneProductAssociation/>
      </reaction>
      <reaction metaid="R_R00299" sboTerm="SBO:0000176" id="R_R00299" name="ATP + D-Glucose &lt;=&gt; ADP + D-Glucose 6-phosphate" reversible="true" fast="false" fbc:lowerFluxBound="FB1N1000" fbc:upperFluxBound="FB4N1000">
        <listOfReactants>
          <speciesReference species="M_C00002_c_Cytosol" stoichiometry="1" constant="true"/>
          <speciesReference species="M_C00031_c_Cytosol" stoichiometry="1" constant="true"/>
        </listOfReactants>
        <listOfProducts>
          <speciesReference species="M_C00008_c_Cytosol" stoichiometry="1" constant="true"/>
          <speciesReference species="M_C00092_c_Cytosol" stoichiometry="1" constant="true"/>
        </listOfProducts>
        <fbc:geneProductAssociation/>
      </reaction>
      <reaction metaid="R_R00310" sboTerm="SBO:0000176" id="R_R00310" name="Protoporphyrin + Fe2+ &lt;=&gt; Heme + 2 H+" reversible="true" fast="false" fbc:lowerFluxBound="FB1N1000" fbc:upperFluxBound="FB4N1000">
        <listOfReactants>
          <speciesReference species="M_C02191_c_Cytosol" stoichiometry="1" constant="true"/>
          <speciesReference species="M_C14818_c_Cytosol" stoichiometry="1" constant="true"/>
        </listOfReactants>
        <listOfProducts>
          <speciesReference species="M_C00032_c_Cytosol" stoichiometry="1" constant="true"/>
          <speciesReference species="M_C00080_c_Cytosol" stoichiometry="2" constant="true"/>
        </listOfProducts>
        <fbc:geneProductAssociation/>
      </reaction>
      <reaction metaid="R_R00316" sboTerm="SBO:0000176" id="R_R00316" name="ATP + Acetate &lt;=&gt; Diphosphate + Acetyl adenylate" reversible="true" fast="false" fbc:lowerFluxBound="FB1N1000" fbc:upperFluxBound="FB4N1000">
        <listOfReactants>
          <speciesReference species="M_C00002_c_Cytosol" stoichiometry="1" constant="true"/>
          <speciesReference species="M_C00033_c_Cytosol" stoichiometry="1" constant="true"/>
        </listOfReactants>
        <listOfProducts>
          <speciesReference species="M_C00013_c_Cytosol" stoichiometry="1" constant="true"/>
          <speciesReference species="M_C05993_c_Cytosol" stoichiometry="1" constant="true"/>
        </listOfProducts>
        <fbc:geneProductAssociation/>
      </reaction>
      <reaction metaid="R_R00348" sboTerm="SBO:0000176" id="R_R00348" name="2-Oxosuccinamate + H2O &lt;=&gt; Oxaloacetate + Ammonia" reversible="true" fast="false" fbc:lowerFluxBound="FB1N1000" fbc:upperFluxBound="FB4N1000">
        <listOfReactants>
          <speciesReference species="M_C00001_c_Cytosol" stoichiometry="1" constant="true"/>
          <speciesReference species="M_C02362_c_Cytosol" stoichiometry="1" constant="true"/>
        </listOfReactants>
        <listOfProducts>
          <speciesReference species="M_C00014_c_Cytosol" stoichiometry="1" constant="true"/>
          <speciesReference species="M_C00036_c_Cytosol" stoichiometry="1" constant="true"/>
        </listOfProducts>
        <fbc:geneProductAssociation/>
      </reaction>
      <reaction metaid="R_R00355" sboTerm="SBO:0000176" id="R_R00355" name="L-Aspartate + 2-Oxoglutarate &lt;=&gt; Oxaloacetate + L-Glutamate" reversible="true" fast="false" fbc:lowerFluxBound="FB1N1000" fbc:upperFluxBound="FB4N1000">
        <listOfReactants>
          <speciesReference species="M_C00026_c_Cytosol" stoichiometry="1" constant="true"/>
          <speciesReference species="M_C00049_c_Cytosol" stoichiometry="1" constant="true"/>
        </listOfReactants>
        <listOfProducts>
          <speciesReference species="M_C00025_c_Cytosol" stoichiometry="1" constant="true"/>
          <speciesReference species="M_C00036_c_Cytosol" stoichiometry="1" constant="true"/>
        </listOfProducts>
        <fbc:geneProductAssociation/>
      </reaction>
      <reaction metaid="R_R00371" sboTerm="SBO:0000176" id="R_R00371" name="Acetyl-CoA + Glycine &lt;=&gt; CoA + L-2-Amino-3-oxobutanoic acid" reversible="true" fast="false" fbc:lowerFluxBound="FB1N1000" fbc:upperFluxBound="FB4N1000">
        <listOfReactants>
          <speciesReference species="M_C00024_c_Cytosol" stoichiometry="1" constant="true"/>
          <speciesReference species="M_C00037_c_Cytosol" stoichiometry="1" constant="true"/>
        </listOfReactants>
        <listOfProducts>
          <speciesReference species="M_C00010_c_Cytosol" stoichiometry="1" constant="true"/>
          <speciesReference species="M_C03508_c_Cytosol" stoichiometry="1" constant="true"/>
        </listOfProducts>
        <fbc:geneProductAssociation/>
      </reaction>
      <reaction metaid="R_R00375" sboTerm="SBO:0000176" id="R_R00375" name="dATP + DNA &lt;=&gt; Diphosphate + DNA" reversible="true" fast="false" fbc:lowerFluxBound="FB1N1000" fbc:upperFluxBound="FB4N1000">
        <listOfReactants>
          <speciesReference species="M_C00131_c_Cytosol" stoichiometry="1" constant="true"/>
        </listOfReactants>
        <listOfProducts>
          <speciesReference species="M_C00013_c_Cytosol" stoichiometry="1" constant="true"/>
          <speciesReference species="M_C00039_c_Cytosol" stoichiometry="1" constant="true"/>
        </listOfProducts>
        <fbc:geneProductAssociation/>
      </reaction>
      <reaction metaid="R_R00376" sboTerm="SBO:0000176" id="R_R00376" name="dGTP + DNA &lt;=&gt; Diphosphate + DNA" reversible="true" fast="false" fbc:lowerFluxBound="FB1N1000" fbc:upperFluxBound="FB4N1000">
        <listOfReactants>
          <speciesReference species="M_C00286_c_Cytosol" stoichiometry="1" constant="true"/>
        </listOfReactants>
        <listOfProducts>
          <speciesReference species="M_C00013_c_Cytosol" stoichiometry="1" constant="true"/>
          <speciesReference species="M_C00039_c_Cytosol" stoichiometry="1" constant="true"/>
        </listOfProducts>
        <fbc:geneProductAssociation/>
      </reaction>
      <reaction metaid="R_R00377" sboTerm="SBO:0000176" id="R_R00377" name="dCTP + DNA &lt;=&gt; Diphosphate + DNA" reversible="true" fast="false" fbc:lowerFluxBound="FB1N1000" fbc:upperFluxBound="FB4N1000">
        <listOfReactants>
          <speciesReference species="M_C00458_c_Cytosol" stoichiometry="1" constant="true"/>
        </listOfReactants>
        <listOfProducts>
          <speciesReference species="M_C00013_c_Cytosol" stoichiometry="1" constant="true"/>
          <speciesReference species="M_C00039_c_Cytosol" stoichiometry="1" constant="true"/>
        </listOfProducts>
        <fbc:geneProductAssociation/>
      </reaction>
      <reaction metaid="R_R00378" sboTerm="SBO:0000176" id="R_R00378" name="dTTP + DNA &lt;=&gt; Diphosphate + DNA" reversible="true" fast="false" fbc:lowerFluxBound="FB1N1000" fbc:upperFluxBound="FB4N1000">
        <listOfReactants>
          <speciesReference species="M_C00459_c_Cytosol" stoichiometry="1" constant="true"/>
        </listOfReactants>
        <listOfProducts>
          <speciesReference species="M_C00013_c_Cytosol" stoichiometry="1" constant="true"/>
          <speciesReference species="M_C00039_c_Cytosol" stoichiometry="1" constant="true"/>
        </listOfProducts>
        <fbc:geneProductAssociation/>
      </reaction>
      <reaction metaid="R_R00379" sboTerm="SBO:0000176" id="R_R00379" name="Deoxynucleoside triphosphate + DNA(n) &lt;=&gt; Diphosphate + DNA(n+1)" reversible="true" fast="false" fbc:lowerFluxBound="FB1N1000" fbc:upperFluxBound="FB4N1000">
        <listOfReactants>
          <speciesReference species="M_C00677_c_Cytosol" stoichiometry="1" constant="true"/>
        </listOfReactants>
        <listOfProducts>
          <speciesReference species="M_C00013_c_Cytosol" stoichiometry="1" constant="true"/>
          <speciesReference species="M_C00039_c_Cytosol" stoichiometry="1" constant="true"/>
        </listOfProducts>
        <fbc:geneProductAssociation/>
      </reaction>
      <reaction metaid="R_R00381" sboTerm="SBO:0000176" id="R_R00381" name="ATP + DNA(n) + 5&apos;-Phospho-DNA(m) &lt;=&gt; AMP + Diphosphate + DNA(n+m)" reversible="true" fast="false" fbc:lowerFluxBound="FB1N1000" fbc:upperFluxBound="FB4N1000">
        <listOfReactants>
          <speciesReference species="M_C00002_c_Cytosol" stoichiometry="1" constant="true"/>
          <speciesReference species="M_C02128_c_Cytosol" stoichiometry="1" constant="true"/>
        </listOfReactants>
        <listOfProducts>
          <speciesReference species="M_C00013_c_Cytosol" stoichiometry="1" constant="true"/>
          <speciesReference species="M_C00020_c_Cytosol" stoichiometry="1" constant="true"/>
          <speciesReference species="M_C00039_c_Cytosol" stoichiometry="1" constant="true"/>
        </listOfProducts>
        <fbc:geneProductAssociation/>
      </reaction>
      <reaction metaid="R_R00382" sboTerm="SBO:0000176" id="R_R00382" name="NAD+ + DNA(n) + 5&apos;-Phospho-DNA(m) &lt;=&gt; AMP + Nicotinamide D-ribonucleotide + DNA(n+m)" reversible="true" fast="false" fbc:lowerFluxBound="FB1N1000" fbc:upperFluxBound="FB4N1000">
        <listOfReactants>
          <speciesReference species="M_C00003_c_Cytosol" stoichiometry="1" constant="true"/>
          <speciesReference species="M_C02128_c_Cytosol" stoichiometry="1" constant="true"/>
        </listOfReactants>
        <listOfProducts>
          <speciesReference species="M_C00020_c_Cytosol" stoichiometry="1" constant="true"/>
          <speciesReference species="M_C00039_c_Cytosol" stoichiometry="1" constant="true"/>
          <speciesReference species="M_C00455_c_Cytosol" stoichiometry="1" constant="true"/>
        </listOfProducts>
        <fbc:geneProductAssociation/>
      </reaction>
      <reaction metaid="R_R00388" sboTerm="SBO:0000176" id="R_R00388" name="Acyl-CoA + Oxygen &lt;=&gt; trans-2,3-Dehydroacyl-CoA + Hydrogen peroxide" reversible="true" fast="false" fbc:lowerFluxBound="FB1N1000" fbc:upperFluxBound="FB4N1000">
        <listOfReactants>
          <speciesReference species="M_C00007_c_Cytosol" stoichiometry="1" constant="true"/>
          <speciesReference species="M_C00040_c_Cytosol" stoichiometry="1" constant="true"/>
        </listOfReactants>
        <listOfProducts>
          <speciesReference species="M_C00027_c_Cytosol" stoichiometry="1" constant="true"/>
          <speciesReference species="M_C00658_c_Cytosol" stoichiometry="1" constant="true"/>
        </listOfProducts>
        <fbc:geneProductAssociation/>
      </reaction>
      <reaction metaid="R_R00390" sboTerm="SBO:0000176" id="R_R00390" name="ATP + Long-chain carboxylate + CoA &lt;=&gt; AMP + Diphosphate + Acyl-CoA" reversible="true" fast="false" fbc:lowerFluxBound="FB1N1000" fbc:upperFluxBound="FB4N1000">
        <listOfReactants>
          <speciesReference species="M_C00002_c_Cytosol" stoichiometry="1" constant="true"/>
          <speciesReference species="M_C00010_c_Cytosol" stoichiometry="1" constant="true"/>
          <speciesReference species="M_C00347_c_Cytosol" stoichiometry="1" constant="true"/>
        </listOfReactants>
        <listOfProducts>
          <speciesReference species="M_C00013_c_Cytosol" stoichiometry="1" constant="true"/>
          <speciesReference species="M_C00020_c_Cytosol" stoichiometry="1" constant="true"/>
          <speciesReference species="M_C00040_c_Cytosol" stoichiometry="1" constant="true"/>
        </listOfProducts>
        <fbc:geneProductAssociation/>
      </reaction>
      <reaction metaid="R_R00391" sboTerm="SBO:0000176" id="R_R00391" name="Acyl-CoA + Acetyl-CoA &lt;=&gt; CoA + 3-Oxoacyl-CoA" reversible="true" fast="false" fbc:lowerFluxBound="FB1N1000" fbc:upperFluxBound="FB4N1000">
        <listOfReactants>
          <speciesReference species="M_C00024_c_Cytosol" stoichiometry="1" constant="true"/>
          <speciesReference species="M_C00040_c_Cytosol" stoichiometry="1" constant="true"/>
        </listOfReactants>
        <listOfProducts>
          <speciesReference species="M_C00010_c_Cytosol" stoichiometry="1" constant="true"/>
          <speciesReference species="M_C00264_c_Cytosol" stoichiometry="1" constant="true"/>
        </listOfProducts>
        <fbc:geneProductAssociation/>
      </reaction>
      <reaction metaid="R_R00410" sboTerm="SBO:0000176" id="R_R00410" name="Succinyl-CoA + Acetoacetate &lt;=&gt; Succinate + Acetoacetyl-CoA" reversible="true" fast="false" fbc:lowerFluxBound="FB1N1000" fbc:upperFluxBound="FB4N1000">
        <listOfReactants>
          <speciesReference species="M_C00091_c_Cytosol" stoichiometry="1" constant="true"/>
          <speciesReference species="M_C00164_c_Cytosol" stoichiometry="1" constant="true"/>
        </listOfReactants>
        <listOfProducts>
          <speciesReference species="M_C00042_c_Cytosol" stoichiometry="1" constant="true"/>
          <speciesReference species="M_C00332_c_Cytosol" stoichiometry="1" constant="true"/>
        </listOfProducts>
        <fbc:geneProductAssociation/>
      </reaction>
      <reaction metaid="R_R00416" sboTerm="SBO:0000176" id="R_R00416" name="UTP + N-Acetyl-alpha-D-glucosamine 1-phosphate &lt;=&gt; Diphosphate + UDP-N-acetyl-alpha-D-glucosamine" reversible="true" fast="false" fbc:lowerFluxBound="FB1N1000" fbc:upperFluxBound="FB4N1000">
        <listOfReactants>
          <speciesReference species="M_C00075_c_Cytosol" stoichiometry="1" constant="true"/>
          <speciesReference species="M_C04501_c_Cytosol" stoichiometry="1" constant="true"/>
        </listOfReactants>
        <listOfProducts>
          <speciesReference species="M_C00013_c_Cytosol" stoichiometry="1" constant="true"/>
          <speciesReference species="M_C00043_c_Cytosol" stoichiometry="1" constant="true"/>
        </listOfProducts>
        <fbc:geneProductAssociation/>
      </reaction>
      <reaction metaid="R_R00432" sboTerm="SBO:0000176" id="R_R00432" name="GTP + Succinate + CoA &lt;=&gt; GDP + Orthophosphate + Succinyl-CoA" reversible="true" fast="false" fbc:lowerFluxBound="FB1N1000" fbc:upperFluxBound="FB4N1000">
        <listOfReactants>
          <speciesReference species="M_C00010_c_Cytosol" stoichiometry="1" constant="true"/>
          <speciesReference species="M_C00042_c_Cytosol" stoichiometry="1" constant="true"/>
          <speciesReference species="M_C00044_c_Cytosol" stoichiometry="1" constant="true"/>
        </listOfReactants>
        <listOfProducts>
          <speciesReference species="M_C00009_c_Cytosol" stoichiometry="1" constant="true"/>
          <speciesReference species="M_C00035_c_Cytosol" stoichiometry="1" constant="true"/>
          <speciesReference species="M_C00091_c_Cytosol" stoichiometry="1" constant="true"/>
        </listOfProducts>
        <fbc:geneProductAssociation/>
      </reaction>
      <reaction metaid="R_R00435" sboTerm="SBO:0000176" id="R_R00435" name="ATP + RNA &lt;=&gt; Diphosphate + RNA" reversible="true" fast="false" fbc:lowerFluxBound="FB1N1000" fbc:upperFluxBound="FB4N1000">
        <listOfReactants>
          <speciesReference species="M_C00002_c_Cytosol" stoichiometry="1" constant="true"/>
        </listOfReactants>
        <listOfProducts>
          <speciesReference species="M_C00013_c_Cytosol" stoichiometry="1" constant="true"/>
          <speciesReference species="M_C00046_c_Cytosol" stoichiometry="1" constant="true"/>
        </listOfProducts>
        <fbc:geneProductAssociation/>
      </reaction>
      <reaction metaid="R_R00441" sboTerm="SBO:0000176" id="R_R00441" name="GTP + RNA &lt;=&gt; Diphosphate + RNA" reversible="true" fast="false" fbc:lowerFluxBound="FB1N1000" fbc:upperFluxBound="FB4N1000">
        <listOfReactants>
          <speciesReference species="M_C00044_c_Cytosol" stoichiometry="1" constant="true"/>
        </listOfReactants>
        <listOfProducts>
          <speciesReference species="M_C00013_c_Cytosol" stoichiometry="1" constant="true"/>
          <speciesReference species="M_C00046_c_Cytosol" stoichiometry="1" constant="true"/>
        </listOfProducts>
        <fbc:geneProductAssociation/>
      </reaction>
      <reaction metaid="R_R00442" sboTerm="SBO:0000176" id="R_R00442" name="CTP + RNA &lt;=&gt; Diphosphate + RNA" reversible="true" fast="false" fbc:lowerFluxBound="FB1N1000" fbc:upperFluxBound="FB4N1000">
        <listOfReactants>
          <speciesReference species="M_C00063_c_Cytosol" stoichiometry="1" constant="true"/>
        </listOfReactants>
        <listOfProducts>
          <speciesReference species="M_C00013_c_Cytosol" stoichiometry="1" constant="true"/>
          <speciesReference species="M_C00046_c_Cytosol" stoichiometry="1" constant="true"/>
        </listOfProducts>
        <fbc:geneProductAssociation/>
      </reaction>
      <reaction metaid="R_R00443" sboTerm="SBO:0000176" id="R_R00443" name="UTP + RNA &lt;=&gt; Diphosphate + RNA" reversible="true" fast="false" fbc:lowerFluxBound="FB1N1000" fbc:upperFluxBound="FB4N1000">
        <listOfReactants>
          <speciesReference species="M_C00075_c_Cytosol" stoichiometry="1" constant="true"/>
        </listOfReactants>
        <listOfProducts>
          <speciesReference species="M_C00013_c_Cytosol" stoichiometry="1" constant="true"/>
          <speciesReference species="M_C00046_c_Cytosol" stoichiometry="1" constant="true"/>
        </listOfProducts>
        <fbc:geneProductAssociation/>
      </reaction>
      <reaction metaid="R_R00444" sboTerm="SBO:0000176" id="R_R00444" name="Nucleoside triphosphate + RNA &lt;=&gt; Diphosphate + RNA" reversible="true" fast="false" fbc:lowerFluxBound="FB1N1000" fbc:upperFluxBound="FB4N1000">
        <listOfReactants>
          <speciesReference species="M_C00201_c_Cytosol" stoichiometry="1" constant="true"/>
        </listOfReactants>
        <listOfProducts>
          <speciesReference species="M_C00013_c_Cytosol" stoichiometry="1" constant="true"/>
          <speciesReference species="M_C00046_c_Cytosol" stoichiometry="1" constant="true"/>
        </listOfProducts>
        <fbc:geneProductAssociation/>
      </reaction>
      <reaction metaid="R_R00451" sboTerm="SBO:0000176" id="R_R00451" name="meso-2,6-Diaminoheptanedioate &lt;=&gt; L-Lysine + CO2" reversible="true" fast="false" fbc:lowerFluxBound="FB1N1000" fbc:upperFluxBound="FB4N1000">
        <listOfReactants>
          <speciesReference species="M_C00680_c_Cytosol" stoichiometry="1" constant="true"/>
        </listOfReactants>
        <listOfProducts>
          <speciesReference species="M_C00011_c_Cytosol" stoichiometry="1" constant="true"/>
          <speciesReference species="M_C00047_c_Cytosol" stoichiometry="1" constant="true"/>
        </listOfProducts>
        <fbc:geneProductAssociation/>
      </reaction>
      <reaction metaid="R_R00475" sboTerm="SBO:0000176" id="R_R00475" name="Glycolate + Oxygen &lt;=&gt; Glyoxylate + Hydrogen peroxide" reversible="true" fast="false" fbc:lowerFluxBound="FB1N1000" fbc:upperFluxBound="FB4N1000">
        <listOfReactants>
          <speciesReference species="M_C00007_c_Cytosol" stoichiometry="1" constant="true"/>
          <speciesReference species="M_C00160_c_Cytosol" stoichiometry="1" constant="true"/>
        </listOfReactants>
        <listOfProducts>
          <speciesReference species="M_C00027_c_Cytosol" stoichiometry="1" constant="true"/>
          <speciesReference species="M_C00048_c_Cytosol" stoichiometry="1" constant="true"/>
        </listOfProducts>
        <fbc:geneProductAssociation/>
      </reaction>
      <reaction metaid="R_R00483" sboTerm="SBO:0000176" id="R_R00483" name="ATP + L-Aspartate + Ammonia &lt;=&gt; AMP + Diphosphate + L-Asparagine" reversible="true" fast="false" fbc:lowerFluxBound="FB1N1000" fbc:upperFluxBound="FB4N1000">
        <listOfReactants>
          <speciesReference species="M_C00002_c_Cytosol" stoichiometry="1" constant="true"/>
          <speciesReference species="M_C00014_c_Cytosol" stoichiometry="1" constant="true"/>
          <speciesReference species="M_C00049_c_Cytosol" stoichiometry="1" constant="true"/>
        </listOfReactants>
        <listOfProducts>
          <speciesReference species="M_C00013_c_Cytosol" stoichiometry="1" constant="true"/>
          <speciesReference species="M_C00020_c_Cytosol" stoichiometry="1" constant="true"/>
          <speciesReference species="M_C00152_c_Cytosol" stoichiometry="1" constant="true"/>
        </listOfProducts>
        <fbc:geneProductAssociation/>
      </reaction>
      <reaction metaid="R_R00497" sboTerm="SBO:0000176" id="R_R00497" name="ATP + gamma-L-Glutamyl-L-cysteine + Glycine &lt;=&gt; ADP + Orthophosphate + Glutathione" reversible="true" fast="false" fbc:lowerFluxBound="FB1N1000" fbc:upperFluxBound="FB4N1000">
        <listOfReactants>
          <speciesReference species="M_C00002_c_Cytosol" stoichiometry="1" constant="true"/>
          <speciesReference species="M_C00037_c_Cytosol" stoichiometry="1" constant="true"/>
          <speciesReference species="M_C00669_c_Cytosol" stoichiometry="1" constant="true"/>
        </listOfReactants>
        <listOfProducts>
          <speciesReference species="M_C00008_c_Cytosol" stoichiometry="1" constant="true"/>
          <speciesReference species="M_C00009_c_Cytosol" stoichiometry="1" constant="true"/>
          <speciesReference species="M_C00051_c_Cytosol" stoichiometry="1" constant="true"/>
        </listOfProducts>
        <fbc:geneProductAssociation/>
      </reaction>
      <reaction metaid="R_R00502" sboTerm="SBO:0000176" id="R_R00502" name="UTP + alpha-D-Galactose 1-phosphate &lt;=&gt; Diphosphate + UDP-alpha-D-galactose" reversible="true" fast="false" fbc:lowerFluxBound="FB1N1000" fbc:upperFluxBound="FB4N1000">
        <listOfReactants>
          <speciesReference species="M_C00075_c_Cytosol" stoichiometry="1" constant="true"/>
          <speciesReference species="M_C00446_c_Cytosol" stoichiometry="1" constant="true"/>
        </listOfReactants>
        <listOfProducts>
          <speciesReference species="M_C00013_c_Cytosol" stoichiometry="1" constant="true"/>
          <speciesReference species="M_C00052_c_Cytosol" stoichiometry="1" constant="true"/>
        </listOfProducts>
        <fbc:geneProductAssociation/>
      </reaction>
      <reaction metaid="R_R00511" sboTerm="SBO:0000176" id="R_R00511" name="CMP + H2O &lt;=&gt; Cytidine + Orthophosphate" reversible="true" fast="false" fbc:lowerFluxBound="FB1N1000" fbc:upperFluxBound="FB4N1000">
        <listOfReactants>
          <speciesReference species="M_C00001_c_Cytosol" stoichiometry="1" constant="true"/>
          <speciesReference species="M_C00055_c_Cytosol" stoichiometry="1" constant="true"/>
        </listOfReactants>
        <listOfProducts>
          <speciesReference species="M_C00009_c_Cytosol" stoichiometry="1" constant="true"/>
          <speciesReference species="M_C00475_c_Cytosol" stoichiometry="1" constant="true"/>
        </listOfProducts>
        <fbc:geneProductAssociation/>
      </reaction>
      <reaction metaid="R_R00538" sboTerm="SBO:0000176" id="R_R00538" name="Aldehyde + NAD+ + H2O &lt;=&gt; Carboxylate + NADH + H+" reversible="true" fast="false" fbc:lowerFluxBound="FB1N1000" fbc:upperFluxBound="FB4N1000">
        <listOfReactants>
          <speciesReference species="M_C00001_c_Cytosol" stoichiometry="1" constant="true"/>
          <speciesReference species="M_C00003_c_Cytosol" stoichiometry="1" constant="true"/>
          <speciesReference species="M_C00071_c_Cytosol" stoichiometry="1" constant="true"/>
        </listOfReactants>
        <listOfProducts>
          <speciesReference species="M_C00004_c_Cytosol" stoichiometry="1" constant="true"/>
          <speciesReference species="M_C00060_c_Cytosol" stoichiometry="1" constant="true"/>
          <speciesReference species="M_C00080_c_Cytosol" stoichiometry="1" constant="true"/>
        </listOfProducts>
        <fbc:geneProductAssociation/>
      </reaction>
      <reaction metaid="R_R00578" sboTerm="SBO:0000176" id="R_R00578" name="ATP + L-Aspartate + L-Glutamine + H2O &lt;=&gt; AMP + Diphosphate + L-Asparagine + L-Glutamate" reversible="true" fast="false" fbc:lowerFluxBound="FB1N1000" fbc:upperFluxBound="FB4N1000">
        <listOfReactants>
          <speciesReference species="M_C00001_c_Cytosol" stoichiometry="1" constant="true"/>
          <speciesReference species="M_C00002_c_Cytosol" stoichiometry="1" constant="true"/>
          <speciesReference species="M_C00049_c_Cytosol" stoichiometry="1" constant="true"/>
          <speciesReference species="M_C00064_c_Cytosol" stoichiometry="1" constant="true"/>
        </listOfReactants>
        <listOfProducts>
          <speciesReference species="M_C00013_c_Cytosol" stoichiometry="1" constant="true"/>
          <speciesReference species="M_C00020_c_Cytosol" stoichiometry="1" constant="true"/>
          <speciesReference species="M_C00025_c_Cytosol" stoichiometry="1" constant="true"/>
          <speciesReference species="M_C00152_c_Cytosol" stoichiometry="1" constant="true"/>
        </listOfProducts>
        <fbc:geneProductAssociation/>
      </reaction>
      <reaction metaid="R_R00602" sboTerm="SBO:0000176" id="R_R00602" name="Methanol + Hydrogen peroxide &lt;=&gt; Formaldehyde + 2 H2O" reversible="true" fast="false" fbc:lowerFluxBound="FB1N1000" fbc:upperFluxBound="FB4N1000">
        <listOfReactants>
          <speciesReference species="M_C00027_c_Cytosol" stoichiometry="1" constant="true"/>
          <speciesReference species="M_C00132_c_Cytosol" stoichiometry="1" constant="true"/>
        </listOfReactants>
        <listOfProducts>
          <speciesReference species="M_C00001_c_Cytosol" stoichiometry="2" constant="true"/>
          <speciesReference species="M_C00067_c_Cytosol" stoichiometry="1" constant="true"/>
        </listOfProducts>
        <fbc:geneProductAssociation/>
      </reaction>
      <reaction metaid="R_R00610" sboTerm="SBO:0000176" id="R_R00610" name="Sarcosine + H2O + Oxygen &lt;=&gt; Glycine + Formaldehyde + Hydrogen peroxide" reversible="true" fast="false" fbc:lowerFluxBound="FB1N1000" fbc:upperFluxBound="FB4N1000">
        <listOfReactants>
          <speciesReference species="M_C00001_c_Cytosol" stoichiometry="1" constant="true"/>
          <speciesReference species="M_C00007_c_Cytosol" stoichiometry="1" constant="true"/>
          <speciesReference species="M_C00213_c_Cytosol" stoichiometry="1" constant="true"/>
        </listOfReactants>
        <listOfProducts>
          <speciesReference species="M_C00027_c_Cytosol" stoichiometry="1" constant="true"/>
          <speciesReference species="M_C00037_c_Cytosol" stoichiometry="1" constant="true"/>
          <speciesReference species="M_C00067_c_Cytosol" stoichiometry="1" constant="true"/>
        </listOfProducts>
        <fbc:geneProductAssociation/>
      </reaction>
      <reaction metaid="R_R00616" sboTerm="SBO:0000176" id="R_R00616" name="ATP + Thiamin diphosphate &lt;=&gt; ADP + Thiamin triphosphate" reversible="true" fast="false" fbc:lowerFluxBound="FB1N1000" fbc:upperFluxBound="FB4N1000">
        <listOfReactants>
          <speciesReference species="M_C00002_c_Cytosol" stoichiometry="1" constant="true"/>
          <speciesReference species="M_C00068_c_Cytosol" stoichiometry="1" constant="true"/>
        </listOfReactants>
        <listOfProducts>
          <speciesReference species="M_C00008_c_Cytosol" stoichiometry="1" constant="true"/>
          <speciesReference species="M_C03028_c_Cytosol" stoichiometry="1" constant="true"/>
        </listOfProducts>
        <fbc:geneProductAssociation/>
      </reaction>
      <reaction metaid="R_R00619" sboTerm="SBO:0000176" id="R_R00619" name="ATP + Thiamine &lt;=&gt; AMP + Thiamin diphosphate" reversible="true" fast="false" fbc:lowerFluxBound="FB1N1000" fbc:upperFluxBound="FB4N1000">
        <listOfReactants>
          <speciesReference species="M_C00002_c_Cytosol" stoichiometry="1" constant="true"/>
          <speciesReference species="M_C00378_c_Cytosol" stoichiometry="1" constant="true"/>
        </listOfReactants>
        <listOfProducts>
          <speciesReference species="M_C00020_c_Cytosol" stoichiometry="1" constant="true"/>
          <speciesReference species="M_C00068_c_Cytosol" stoichiometry="1" constant="true"/>
        </listOfProducts>
        <fbc:geneProductAssociation/>
      </reaction>
      <reaction metaid="R_R00626" sboTerm="SBO:0000176" id="R_R00626" name="Orthophosphoric monoester + H2O &lt;=&gt; Alcohol + Orthophosphate" reversible="true" fast="false" fbc:lowerFluxBound="FB1N1000" fbc:upperFluxBound="FB4N1000">
        <listOfReactants>
          <speciesReference species="M_C00001_c_Cytosol" stoichiometry="1" constant="true"/>
          <speciesReference species="M_C01153_c_Cytosol" stoichiometry="1" constant="true"/>
        </listOfReactants>
        <listOfProducts>
          <speciesReference species="M_C00009_c_Cytosol" stoichiometry="1" constant="true"/>
          <speciesReference species="M_C00069_c_Cytosol" stoichiometry="1" constant="true"/>
        </listOfProducts>
        <fbc:geneProductAssociation/>
      </reaction>
      <reaction metaid="R_R00631" sboTerm="SBO:0000176" id="R_R00631" name="Aldehyde + NAD+ + H2O &lt;=&gt; Fatty acid + NADH + H+" reversible="true" fast="false" fbc:lowerFluxBound="FB1N1000" fbc:upperFluxBound="FB4N1000">
        <listOfReactants>
          <speciesReference species="M_C00001_c_Cytosol" stoichiometry="1" constant="true"/>
          <speciesReference species="M_C00003_c_Cytosol" stoichiometry="1" constant="true"/>
          <speciesReference species="M_C00071_c_Cytosol" stoichiometry="1" constant="true"/>
        </listOfReactants>
        <listOfProducts>
          <speciesReference species="M_C00004_c_Cytosol" stoichiometry="1" constant="true"/>
          <speciesReference species="M_C00080_c_Cytosol" stoichiometry="1" constant="true"/>
          <speciesReference species="M_C00162_c_Cytosol" stoichiometry="1" constant="true"/>
        </listOfProducts>
        <fbc:geneProductAssociation/>
      </reaction>
      <reaction metaid="R_R00670" sboTerm="SBO:0000176" id="R_R00670" name="L-Ornithine &lt;=&gt; Putrescine + CO2" reversible="true" fast="false" fbc:lowerFluxBound="FB1N1000" fbc:upperFluxBound="FB4N1000">
        <listOfReactants>
          <speciesReference species="M_C00077_c_Cytosol" stoichiometry="1" constant="true"/>
        </listOfReactants>
        <listOfProducts>
          <speciesReference species="M_C00011_c_Cytosol" stoichiometry="1" constant="true"/>
          <speciesReference species="M_C00134_c_Cytosol" stoichiometry="1" constant="true"/>
        </listOfProducts>
        <fbc:geneProductAssociation/>
      </reaction>
      <reaction metaid="R_R00678" sboTerm="SBO:0000176" id="R_R00678" name="L-Tryptophan + Oxygen &lt;=&gt; L-Formylkynurenine" reversible="true" fast="false" fbc:lowerFluxBound="FB1N1000" fbc:upperFluxBound="FB4N1000">
        <listOfReactants>
          <speciesReference species="M_C00007_c_Cytosol" stoichiometry="1" constant="true"/>
          <speciesReference species="M_C00078_c_Cytosol" stoichiometry="1" constant="true"/>
        </listOfReactants>
        <listOfProducts>
          <speciesReference species="M_C02700_c_Cytosol" stoichiometry="1" constant="true"/>
        </listOfProducts>
        <fbc:geneProductAssociation/>
      </reaction>
      <reaction metaid="R_R00694" sboTerm="SBO:0000176" id="R_R00694" name="L-Phenylalanine + 2-Oxoglutarate &lt;=&gt; Phenylpyruvate + L-Glutamate" reversible="true" fast="false" fbc:lowerFluxBound="FB1N1000" fbc:upperFluxBound="FB4N1000">
        <listOfReactants>
          <speciesReference species="M_C00026_c_Cytosol" stoichiometry="1" constant="true"/>
          <speciesReference species="M_C00079_c_Cytosol" stoichiometry="1" constant="true"/>
        </listOfReactants>
        <listOfProducts>
          <speciesReference species="M_C00025_c_Cytosol" stoichiometry="1" constant="true"/>
          <speciesReference species="M_C00166_c_Cytosol" stoichiometry="1" constant="true"/>
        </listOfProducts>
        <fbc:geneProductAssociation/>
      </reaction>
      <reaction metaid="R_R00702" sboTerm="SBO:0000176" id="R_R00702" name="2 trans,trans-Farnesyl diphosphate &lt;=&gt; Diphosphate + Presqualene diphosphate" reversible="true" fast="false" fbc:lowerFluxBound="FB1N1000" fbc:upperFluxBound="FB4N1000">
        <listOfReactants>
          <speciesReference species="M_C00448_c_Cytosol" stoichiometry="2" constant="true"/>
        </listOfReactants>
        <listOfProducts>
          <speciesReference species="M_C00013_c_Cytosol" stoichiometry="1" constant="true"/>
          <speciesReference species="M_C03428_c_Cytosol" stoichiometry="1" constant="true"/>
        </listOfProducts>
        <fbc:geneProductAssociation/>
      </reaction>
      <reaction metaid="R_R00705" sboTerm="SBO:0000176" id="R_R00705" name="3-Oxopropanoate + CoA + NAD+ &lt;=&gt; Acetyl-CoA + CO2 + NADH + H+" reversible="true" fast="false" fbc:lowerFluxBound="FB1N1000" fbc:upperFluxBound="FB4N1000">
        <listOfReactants>
          <speciesReference species="M_C00003_c_Cytosol" stoichiometry="1" constant="true"/>
          <speciesReference species="M_C00010_c_Cytosol" stoichiometry="1" constant="true"/>
          <speciesReference species="M_C00222_c_Cytosol" stoichiometry="1" constant="true"/>
        </listOfReactants>
        <listOfProducts>
          <speciesReference species="M_C00004_c_Cytosol" stoichiometry="1" constant="true"/>
          <speciesReference species="M_C00011_c_Cytosol" stoichiometry="1" constant="true"/>
          <speciesReference species="M_C00024_c_Cytosol" stoichiometry="1" constant="true"/>
          <speciesReference species="M_C00080_c_Cytosol" stoichiometry="1" constant="true"/>
        </listOfProducts>
        <fbc:geneProductAssociation/>
      </reaction>
      <reaction metaid="R_R00707" sboTerm="SBO:0000176" id="R_R00707" name="(S)-1-Pyrroline-5-carboxylate + NAD+ + 2 H2O &lt;=&gt; L-Glutamate + NADH + H+" reversible="true" fast="false" fbc:lowerFluxBound="FB1N1000" fbc:upperFluxBound="FB4N1000">
        <listOfReactants>
          <speciesReference species="M_C00001_c_Cytosol" stoichiometry="2" constant="true"/>
          <speciesReference species="M_C00003_c_Cytosol" stoichiometry="1" constant="true"/>
          <speciesReference species="M_C03912_c_Cytosol" stoichiometry="1" constant="true"/>
        </listOfReactants>
        <listOfProducts>
          <speciesReference species="M_C00004_c_Cytosol" stoichiometry="1" constant="true"/>
          <speciesReference species="M_C00025_c_Cytosol" stoichiometry="1" constant="true"/>
          <speciesReference species="M_C00080_c_Cytosol" stoichiometry="1" constant="true"/>
        </listOfProducts>
        <fbc:geneProductAssociation/>
      </reaction>
      <reaction metaid="R_R00708" sboTerm="SBO:0000176" id="R_R00708" name="(S)-1-Pyrroline-5-carboxylate + NADP+ + 2 H2O &lt;=&gt; L-Glutamate + NADPH + H+" reversible="true" fast="false" fbc:lowerFluxBound="FB1N1000" fbc:upperFluxBound="FB4N1000">
        <listOfReactants>
          <speciesReference species="M_C00001_c_Cytosol" stoichiometry="2" constant="true"/>
          <speciesReference species="M_C00006_c_Cytosol" stoichiometry="1" constant="true"/>
          <speciesReference species="M_C03912_c_Cytosol" stoichiometry="1" constant="true"/>
        </listOfReactants>
        <listOfProducts>
          <speciesReference species="M_C00005_c_Cytosol" stoichiometry="1" constant="true"/>
          <speciesReference species="M_C00025_c_Cytosol" stoichiometry="1" constant="true"/>
          <speciesReference species="M_C00080_c_Cytosol" stoichiometry="1" constant="true"/>
        </listOfProducts>
        <fbc:geneProductAssociation/>
      </reaction>
      <reaction metaid="R_R00710" sboTerm="SBO:0000176" id="R_R00710" name="Acetaldehyde + NAD+ + H2O &lt;=&gt; Acetate + NADH + H+" reversible="true" fast="false" fbc:lowerFluxBound="FB1N1000" fbc:upperFluxBound="FB4N1000">
        <listOfReactants>
          <speciesReference species="M_C00001_c_Cytosol" stoichiometry="1" constant="true"/>
          <speciesReference species="M_C00003_c_Cytosol" stoichiometry="1" constant="true"/>
          <speciesReference species="M_C00084_c_Cytosol" stoichiometry="1" constant="true"/>
        </listOfReactants>
        <listOfProducts>
          <speciesReference species="M_C00004_c_Cytosol" stoichiometry="1" constant="true"/>
          <speciesReference species="M_C00033_c_Cytosol" stoichiometry="1" constant="true"/>
          <speciesReference species="M_C00080_c_Cytosol" stoichiometry="1" constant="true"/>
        </listOfProducts>
        <fbc:geneProductAssociation/>
      </reaction>
      <reaction metaid="R_R00713" sboTerm="SBO:0000176" id="R_R00713" name="Succinate semialdehyde + NAD+ + H2O &lt;=&gt; Succinate + NADH + H+" reversible="true" fast="false" fbc:lowerFluxBound="FB1N1000" fbc:upperFluxBound="FB4N1000">
        <listOfReactants>
          <speciesReference species="M_C00001_c_Cytosol" stoichiometry="1" constant="true"/>
          <speciesReference species="M_C00003_c_Cytosol" stoichiometry="1" constant="true"/>
          <speciesReference species="M_C00232_c_Cytosol" stoichiometry="1" constant="true"/>
        </listOfReactants>
        <listOfProducts>
          <speciesReference species="M_C00004_c_Cytosol" stoichiometry="1" constant="true"/>
          <speciesReference species="M_C00042_c_Cytosol" stoichiometry="1" constant="true"/>
          <speciesReference species="M_C00080_c_Cytosol" stoichiometry="1" constant="true"/>
        </listOfProducts>
        <fbc:geneProductAssociation/>
      </reaction>
      <reaction metaid="R_R00716" sboTerm="SBO:0000176" id="R_R00716" name="N6-(L-1,3-Dicarboxypropyl)-L-lysine + NADP+ + H2O &lt;=&gt; L-Lysine + 2-Oxoglutarate + NADPH + H+" reversible="true" fast="false" fbc:lowerFluxBound="FB1N1000" fbc:upperFluxBound="FB4N1000">
        <listOfReactants>
          <speciesReference species="M_C00001_c_Cytosol" stoichiometry="1" constant="true"/>
          <speciesReference species="M_C00006_c_Cytosol" stoichiometry="1" constant="true"/>
          <speciesReference species="M_C00449_c_Cytosol" stoichiometry="1" constant="true"/>
        </listOfReactants>
        <listOfProducts>
          <speciesReference species="M_C00005_c_Cytosol" stoichiometry="1" constant="true"/>
          <speciesReference species="M_C00026_c_Cytosol" stoichiometry="1" constant="true"/>
          <speciesReference species="M_C00047_c_Cytosol" stoichiometry="1" constant="true"/>
          <speciesReference species="M_C00080_c_Cytosol" stoichiometry="1" constant="true"/>
        </listOfProducts>
        <fbc:geneProductAssociation/>
      </reaction>
      <reaction metaid="R_R00734" sboTerm="SBO:0000176" id="R_R00734" name="L-Tyrosine + 2-Oxoglutarate &lt;=&gt; 3-(4-Hydroxyphenyl)pyruvate + L-Glutamate" reversible="true" fast="false" fbc:lowerFluxBound="FB1N1000" fbc:upperFluxBound="FB4N1000">
        <listOfReactants>
          <speciesReference species="M_C00026_c_Cytosol" stoichiometry="1" constant="true"/>
          <speciesReference species="M_C00082_c_Cytosol" stoichiometry="1" constant="true"/>
        </listOfReactants>
        <listOfProducts>
          <speciesReference species="M_C00025_c_Cytosol" stoichiometry="1" constant="true"/>
          <speciesReference species="M_C01179_c_Cytosol" stoichiometry="1" constant="true"/>
        </listOfProducts>
        <fbc:geneProductAssociation/>
      </reaction>
      <reaction metaid="R_R00756" sboTerm="SBO:0000176" id="R_R00756" name="ATP + D-Fructose 6-phosphate &lt;=&gt; ADP + D-Fructose 1,6-bisphosphate" reversible="true" fast="false" fbc:lowerFluxBound="FB1N1000" fbc:upperFluxBound="FB4N1000">
        <listOfReactants>
          <speciesReference species="M_C00002_c_Cytosol" stoichiometry="1" constant="true"/>
          <speciesReference species="M_C00085_c_Cytosol" stoichiometry="1" constant="true"/>
        </listOfReactants>
        <listOfProducts>
          <speciesReference species="M_C00008_c_Cytosol" stoichiometry="1" constant="true"/>
          <speciesReference species="M_C00354_c_Cytosol" stoichiometry="1" constant="true"/>
        </listOfProducts>
        <fbc:geneProductAssociation/>
      </reaction>
      <reaction metaid="R_R00760" sboTerm="SBO:0000176" id="R_R00760" name="ATP + D-Fructose &lt;=&gt; ADP + D-Fructose 6-phosphate" reversible="true" fast="false" fbc:lowerFluxBound="FB1N1000" fbc:upperFluxBound="FB4N1000">
        <listOfReactants>
          <speciesReference species="M_C00002_c_Cytosol" stoichiometry="1" constant="true"/>
          <speciesReference species="M_C00095_c_Cytosol" stoichiometry="1" constant="true"/>
        </listOfReactants>
        <listOfProducts>
          <speciesReference species="M_C00008_c_Cytosol" stoichiometry="1" constant="true"/>
          <speciesReference species="M_C00085_c_Cytosol" stoichiometry="1" constant="true"/>
        </listOfProducts>
        <fbc:geneProductAssociation/>
      </reaction>
      <reaction metaid="R_R00765" sboTerm="SBO:0000176" id="R_R00765" name="D-Glucosamine 6-phosphate + H2O &lt;=&gt; D-Fructose 6-phosphate + Ammonia" reversible="true" fast="false" fbc:lowerFluxBound="FB1N1000" fbc:upperFluxBound="FB4N1000">
        <listOfReactants>
          <speciesReference species="M_C00001_c_Cytosol" stoichiometry="1" constant="true"/>
          <speciesReference species="M_C00352_c_Cytosol" stoichiometry="1" constant="true"/>
        </listOfReactants>
        <listOfProducts>
          <speciesReference species="M_C00014_c_Cytosol" stoichiometry="1" constant="true"/>
          <speciesReference species="M_C00085_c_Cytosol" stoichiometry="1" constant="true"/>
        </listOfProducts>
        <fbc:geneProductAssociation/>
      </reaction>
      <reaction metaid="R_R00767" sboTerm="SBO:0000176" id="R_R00767" name="CTP + D-Fructose 6-phosphate &lt;=&gt; CDP + D-Fructose 1,6-bisphosphate" reversible="true" fast="false" fbc:lowerFluxBound="FB1N1000" fbc:upperFluxBound="FB4N1000">
        <listOfReactants>
          <speciesReference species="M_C00063_c_Cytosol" stoichiometry="1" constant="true"/>
          <speciesReference species="M_C00085_c_Cytosol" stoichiometry="1" constant="true"/>
        </listOfReactants>
        <listOfProducts>
          <speciesReference species="M_C00112_c_Cytosol" stoichiometry="1" constant="true"/>
          <speciesReference species="M_C00354_c_Cytosol" stoichiometry="1" constant="true"/>
        </listOfProducts>
        <fbc:geneProductAssociation/>
      </reaction>
      <reaction metaid="R_R00768" sboTerm="SBO:0000176" id="R_R00768" name="L-Glutamine + D-Fructose 6-phosphate &lt;=&gt; L-Glutamate + D-Glucosamine 6-phosphate" reversible="true" fast="false" fbc:lowerFluxBound="FB1N1000" fbc:upperFluxBound="FB4N1000">
        <listOfReactants>
          <speciesReference species="M_C00064_c_Cytosol" stoichiometry="1" constant="true"/>
          <speciesReference species="M_C00085_c_Cytosol" stoichiometry="1" constant="true"/>
        </listOfReactants>
        <listOfProducts>
          <speciesReference species="M_C00025_c_Cytosol" stoichiometry="1" constant="true"/>
          <speciesReference species="M_C00352_c_Cytosol" stoichiometry="1" constant="true"/>
        </listOfProducts>
        <fbc:geneProductAssociation/>
      </reaction>
      <reaction metaid="R_R00769" sboTerm="SBO:0000176" id="R_R00769" name="UTP + D-Fructose 6-phosphate &lt;=&gt; UDP + D-Fructose 1,6-bisphosphate" reversible="true" fast="false" fbc:lowerFluxBound="FB1N1000" fbc:upperFluxBound="FB4N1000">
        <listOfReactants>
          <speciesReference species="M_C00075_c_Cytosol" stoichiometry="1" constant="true"/>
          <speciesReference species="M_C00085_c_Cytosol" stoichiometry="1" constant="true"/>
        </listOfReactants>
        <listOfProducts>
          <speciesReference species="M_C00015_c_Cytosol" stoichiometry="1" constant="true"/>
          <speciesReference species="M_C00354_c_Cytosol" stoichiometry="1" constant="true"/>
        </listOfProducts>
        <fbc:geneProductAssociation/>
      </reaction>
      <reaction metaid="R_R00770" sboTerm="SBO:0000176" id="R_R00770" name="ITP + D-Fructose 6-phosphate &lt;=&gt; IDP + D-Fructose 1,6-bisphosphate" reversible="true" fast="false" fbc:lowerFluxBound="FB1N1000" fbc:upperFluxBound="FB4N1000">
        <listOfReactants>
          <speciesReference species="M_C00081_c_Cytosol" stoichiometry="1" constant="true"/>
          <speciesReference species="M_C00085_c_Cytosol" stoichiometry="1" constant="true"/>
        </listOfReactants>
        <listOfProducts>
          <speciesReference species="M_C00104_c_Cytosol" stoichiometry="1" constant="true"/>
          <speciesReference species="M_C00354_c_Cytosol" stoichiometry="1" constant="true"/>
        </listOfProducts>
        <fbc:geneProductAssociation/>
      </reaction>
      <reaction metaid="R_R00771" sboTerm="SBO:0000176" id="R_R00771" name="D-Glucose 6-phosphate &lt;=&gt; D-Fructose 6-phosphate" reversible="true" fast="false" fbc:lowerFluxBound="FB1N1000" fbc:upperFluxBound="FB4N1000">
        <listOfReactants>
          <speciesReference species="M_C00092_c_Cytosol" stoichiometry="1" constant="true"/>
        </listOfReactants>
        <listOfProducts>
          <speciesReference species="M_C00085_c_Cytosol" stoichiometry="1" constant="true"/>
        </listOfProducts>
        <fbc:geneProductAssociation/>
      </reaction>
      <reaction metaid="R_R00772" sboTerm="SBO:0000176" id="R_R00772" name="D-Mannose 6-phosphate &lt;=&gt; D-Fructose 6-phosphate" reversible="true" fast="false" fbc:lowerFluxBound="FB1N1000" fbc:upperFluxBound="FB4N1000">
        <listOfReactants>
          <speciesReference species="M_C00275_c_Cytosol" stoichiometry="1" constant="true"/>
        </listOfReactants>
        <listOfProducts>
          <speciesReference species="M_C00085_c_Cytosol" stoichiometry="1" constant="true"/>
        </listOfProducts>
        <fbc:geneProductAssociation/>
      </reaction>
      <reaction metaid="R_R00782" sboTerm="SBO:0000176" id="R_R00782" name="L-Cysteine + H2O &lt;=&gt; Hydrogen sulfide + Pyruvate + Ammonia" reversible="true" fast="false" fbc:lowerFluxBound="FB1N1000" fbc:upperFluxBound="FB4N1000">
        <listOfReactants>
          <speciesReference species="M_C00001_c_Cytosol" stoichiometry="1" constant="true"/>
          <speciesReference species="M_C00097_c_Cytosol" stoichiometry="1" constant="true"/>
        </listOfReactants>
        <listOfProducts>
          <speciesReference species="M_C00014_c_Cytosol" stoichiometry="1" constant="true"/>
          <speciesReference species="M_C00022_c_Cytosol" stoichiometry="1" constant="true"/>
          <speciesReference species="M_C00283_c_Cytosol" stoichiometry="1" constant="true"/>
        </listOfProducts>
        <fbc:geneProductAssociation/>
      </reaction>
      <reaction metaid="R_R00801" sboTerm="SBO:0000176" id="R_R00801" name="Sucrose + H2O &lt;=&gt; D-Fructose + D-Glucose" reversible="true" fast="false" fbc:lowerFluxBound="FB1N1000" fbc:upperFluxBound="FB4N1000">
        <listOfReactants>
          <speciesReference species="M_C00001_c_Cytosol" stoichiometry="1" constant="true"/>
          <speciesReference species="M_C00089_c_Cytosol" stoichiometry="1" constant="true"/>
        </listOfReactants>
        <listOfProducts>
          <speciesReference species="M_C00031_c_Cytosol" stoichiometry="1" constant="true"/>
          <speciesReference species="M_C00095_c_Cytosol" stoichiometry="1" constant="true"/>
        </listOfProducts>
        <fbc:geneProductAssociation/>
      </reaction>
      <reaction metaid="R_R00802" sboTerm="SBO:0000176" id="R_R00802" name="Sucrose + H2O &lt;=&gt; beta-D-Fructose + alpha-D-Glucose" reversible="true" fast="false" fbc:lowerFluxBound="FB1N1000" fbc:upperFluxBound="FB4N1000">
        <listOfReactants>
          <speciesReference species="M_C00001_c_Cytosol" stoichiometry="1" constant="true"/>
          <speciesReference species="M_C00089_c_Cytosol" stoichiometry="1" constant="true"/>
        </listOfReactants>
        <listOfProducts>
          <speciesReference species="M_C00267_c_Cytosol" stoichiometry="1" constant="true"/>
          <speciesReference species="M_C02336_c_Cytosol" stoichiometry="1" constant="true"/>
        </listOfProducts>
        <fbc:geneProductAssociation/>
      </reaction>
      <reaction metaid="R_R00829" sboTerm="SBO:0000176" id="R_R00829" name="Succinyl-CoA + Acetyl-CoA &lt;=&gt; CoA + 3-Oxoadipyl-CoA" reversible="true" fast="false" fbc:lowerFluxBound="FB1N1000" fbc:upperFluxBound="FB4N1000">
        <listOfReactants>
          <speciesReference species="M_C00024_c_Cytosol" stoichiometry="1" constant="true"/>
          <speciesReference species="M_C00091_c_Cytosol" stoichiometry="1" constant="true"/>
        </listOfReactants>
        <listOfProducts>
          <speciesReference species="M_C00010_c_Cytosol" stoichiometry="1" constant="true"/>
          <speciesReference species="M_C02232_c_Cytosol" stoichiometry="1" constant="true"/>
        </listOfProducts>
        <fbc:geneProductAssociation/>
      </reaction>
      <reaction metaid="R_R00830" sboTerm="SBO:0000176" id="R_R00830" name="Succinyl-CoA + Glycine &lt;=&gt; 5-Aminolevulinate + CoA + CO2" reversible="true" fast="false" fbc:lowerFluxBound="FB1N1000" fbc:upperFluxBound="FB4N1000">
        <listOfReactants>
          <speciesReference species="M_C00037_c_Cytosol" stoichiometry="1" constant="true"/>
          <speciesReference species="M_C00091_c_Cytosol" stoichiometry="1" constant="true"/>
        </listOfReactants>
        <listOfProducts>
          <speciesReference species="M_C00010_c_Cytosol" stoichiometry="1" constant="true"/>
          <speciesReference species="M_C00011_c_Cytosol" stoichiometry="1" constant="true"/>
          <speciesReference species="M_C00430_c_Cytosol" stoichiometry="1" constant="true"/>
        </listOfProducts>
        <fbc:geneProductAssociation/>
      </reaction>
      <reaction metaid="R_R00836" sboTerm="SBO:0000176" id="R_R00836" name="UDP-glucose + D-Glucose 6-phosphate &lt;=&gt; UDP + alpha,alpha&apos;-Trehalose 6-phosphate" reversible="true" fast="false" fbc:lowerFluxBound="FB1N1000" fbc:upperFluxBound="FB4N1000">
        <listOfReactants>
          <speciesReference species="M_C00029_c_Cytosol" stoichiometry="1" constant="true"/>
          <speciesReference species="M_C00092_c_Cytosol" stoichiometry="1" constant="true"/>
        </listOfReactants>
        <listOfProducts>
          <speciesReference species="M_C00015_c_Cytosol" stoichiometry="1" constant="true"/>
          <speciesReference species="M_C00689_c_Cytosol" stoichiometry="1" constant="true"/>
        </listOfProducts>
        <fbc:geneProductAssociation/>
      </reaction>
      <reaction metaid="R_R00867" sboTerm="SBO:0000176" id="R_R00867" name="ATP + D-Fructose &lt;=&gt; ADP + beta-D-Fructose 6-phosphate" reversible="true" fast="false" fbc:lowerFluxBound="FB1N1000" fbc:upperFluxBound="FB4N1000">
        <listOfReactants>
          <speciesReference species="M_C00002_c_Cytosol" stoichiometry="1" constant="true"/>
          <speciesReference species="M_C00095_c_Cytosol" stoichiometry="1" constant="true"/>
        </listOfReactants>
        <listOfProducts>
          <speciesReference species="M_C00008_c_Cytosol" stoichiometry="1" constant="true"/>
          <speciesReference species="M_C05345_c_Cytosol" stoichiometry="1" constant="true"/>
        </listOfProducts>
        <fbc:geneProductAssociation/>
      </reaction>
      <reaction metaid="R_R00885" sboTerm="SBO:0000176" id="R_R00885" name="GTP + D-Mannose 1-phosphate &lt;=&gt; Diphosphate + GDP-mannose" reversible="true" fast="false" fbc:lowerFluxBound="FB1N1000" fbc:upperFluxBound="FB4N1000">
        <listOfReactants>
          <speciesReference species="M_C00044_c_Cytosol" stoichiometry="1" constant="true"/>
          <speciesReference species="M_C00636_c_Cytosol" stoichiometry="1" constant="true"/>
        </listOfReactants>
        <listOfProducts>
          <speciesReference species="M_C00013_c_Cytosol" stoichiometry="1" constant="true"/>
          <speciesReference species="M_C00096_c_Cytosol" stoichiometry="1" constant="true"/>
        </listOfProducts>
        <fbc:geneProductAssociation/>
      </reaction>
      <reaction metaid="R_R00891" sboTerm="SBO:0000176" id="R_R00891" name="L-Serine + Hydrogen sulfide &lt;=&gt; L-Cysteine + H2O" reversible="true" fast="false" fbc:lowerFluxBound="FB1N1000" fbc:upperFluxBound="FB4N1000">
        <listOfReactants>
          <speciesReference species="M_C00065_c_Cytosol" stoichiometry="1" constant="true"/>
          <speciesReference species="M_C00283_c_Cytosol" stoichiometry="1" constant="true"/>
        </listOfReactants>
        <listOfProducts>
          <speciesReference species="M_C00001_c_Cytosol" stoichiometry="1" constant="true"/>
          <speciesReference species="M_C00097_c_Cytosol" stoichiometry="1" constant="true"/>
        </listOfProducts>
        <fbc:geneProductAssociation/>
      </reaction>
      <reaction metaid="R_R00894" sboTerm="SBO:0000176" id="R_R00894" name="ATP + L-Glutamate + L-Cysteine &lt;=&gt; ADP + Orthophosphate + gamma-L-Glutamyl-L-cysteine" reversible="true" fast="false" fbc:lowerFluxBound="FB1N1000" fbc:upperFluxBound="FB4N1000">
        <listOfReactants>
          <speciesReference species="M_C00002_c_Cytosol" stoichiometry="1" constant="true"/>
          <speciesReference species="M_C00025_c_Cytosol" stoichiometry="1" constant="true"/>
          <speciesReference species="M_C00097_c_Cytosol" stoichiometry="1" constant="true"/>
        </listOfReactants>
        <listOfProducts>
          <speciesReference species="M_C00008_c_Cytosol" stoichiometry="1" constant="true"/>
          <speciesReference species="M_C00009_c_Cytosol" stoichiometry="1" constant="true"/>
          <speciesReference species="M_C00669_c_Cytosol" stoichiometry="1" constant="true"/>
        </listOfProducts>
        <fbc:geneProductAssociation/>
      </reaction>
      <reaction metaid="R_R00895" sboTerm="SBO:0000176" id="R_R00895" name="L-Cysteine + 2-Oxoglutarate &lt;=&gt; Mercaptopyruvate + L-Glutamate" reversible="true" fast="false" fbc:lowerFluxBound="FB1N1000" fbc:upperFluxBound="FB4N1000">
        <listOfReactants>
          <speciesReference species="M_C00026_c_Cytosol" stoichiometry="1" constant="true"/>
          <speciesReference species="M_C00097_c_Cytosol" stoichiometry="1" constant="true"/>
        </listOfReactants>
        <listOfProducts>
          <speciesReference species="M_C00025_c_Cytosol" stoichiometry="1" constant="true"/>
          <speciesReference species="M_C00957_c_Cytosol" stoichiometry="1" constant="true"/>
        </listOfProducts>
        <fbc:geneProductAssociation/>
      </reaction>
      <reaction metaid="R_R00896" sboTerm="SBO:0000176" id="R_R00896" name="L-Cysteine + 2-Oxoglutarate &lt;=&gt; Mercaptopyruvate + Glutamate" reversible="true" fast="false" fbc:lowerFluxBound="FB1N1000" fbc:upperFluxBound="FB4N1000">
        <listOfReactants>
          <speciesReference species="M_C00026_c_Cytosol" stoichiometry="1" constant="true"/>
          <speciesReference species="M_C00097_c_Cytosol" stoichiometry="1" constant="true"/>
        </listOfReactants>
        <listOfProducts>
          <speciesReference species="M_C00302_c_Cytosol" stoichiometry="1" constant="true"/>
          <speciesReference species="M_C00957_c_Cytosol" stoichiometry="1" constant="true"/>
        </listOfProducts>
        <fbc:geneProductAssociation/>
      </reaction>
      <reaction metaid="R_R00897" sboTerm="SBO:0000176" id="R_R00897" name="O-Acetyl-L-serine + Hydrogen sulfide &lt;=&gt; L-Cysteine + Acetate" reversible="true" fast="false" fbc:lowerFluxBound="FB1N1000" fbc:upperFluxBound="FB4N1000">
        <listOfReactants>
          <speciesReference species="M_C00283_c_Cytosol" stoichiometry="1" constant="true"/>
          <speciesReference species="M_C00979_c_Cytosol" stoichiometry="1" constant="true"/>
        </listOfReactants>
        <listOfProducts>
          <speciesReference species="M_C00033_c_Cytosol" stoichiometry="1" constant="true"/>
          <speciesReference species="M_C00097_c_Cytosol" stoichiometry="1" constant="true"/>
        </listOfProducts>
        <fbc:geneProductAssociation/>
      </reaction>
      <reaction metaid="R_R00899" sboTerm="SBO:0000176" id="R_R00899" name="Cys-Gly + H2O &lt;=&gt; L-Cysteine + Glycine" reversible="true" fast="false" fbc:lowerFluxBound="FB1N1000" fbc:upperFluxBound="FB4N1000">
        <listOfReactants>
          <speciesReference species="M_C00001_c_Cytosol" stoichiometry="1" constant="true"/>
          <speciesReference species="M_C01419_c_Cytosol" stoichiometry="1" constant="true"/>
        </listOfReactants>
        <listOfProducts>
          <speciesReference species="M_C00037_c_Cytosol" stoichiometry="1" constant="true"/>
          <speciesReference species="M_C00097_c_Cytosol" stoichiometry="1" constant="true"/>
        </listOfProducts>
        <fbc:geneProductAssociation/>
      </reaction>
      <reaction metaid="R_R00904" sboTerm="SBO:0000176" id="R_R00904" name="3-Aminopropanal + NAD+ + H2O &lt;=&gt; beta-Alanine + NADH + H+" reversible="true" fast="false" fbc:lowerFluxBound="FB1N1000" fbc:upperFluxBound="FB4N1000">
        <listOfReactants>
          <speciesReference species="M_C00001_c_Cytosol" stoichiometry="1" constant="true"/>
          <speciesReference species="M_C00003_c_Cytosol" stoichiometry="1" constant="true"/>
          <speciesReference species="M_C05665_c_Cytosol" stoichiometry="1" constant="true"/>
        </listOfReactants>
        <listOfProducts>
          <speciesReference species="M_C00004_c_Cytosol" stoichiometry="1" constant="true"/>
          <speciesReference species="M_C00080_c_Cytosol" stoichiometry="1" constant="true"/>
          <speciesReference species="M_C00099_c_Cytosol" stoichiometry="1" constant="true"/>
        </listOfProducts>
        <fbc:geneProductAssociation/>
      </reaction>
      <reaction metaid="R_R00925" sboTerm="SBO:0000176" id="R_R00925" name="ATP + Propanoate + CoA &lt;=&gt; AMP + Diphosphate + Propanoyl-CoA" reversible="true" fast="false" fbc:lowerFluxBound="FB1N1000" fbc:upperFluxBound="FB4N1000">
        <listOfReactants>
          <speciesReference species="M_C00002_c_Cytosol" stoichiometry="1" constant="true"/>
          <speciesReference species="M_C00010_c_Cytosol" stoichiometry="1" constant="true"/>
          <speciesReference species="M_C00163_c_Cytosol" stoichiometry="1" constant="true"/>
        </listOfReactants>
        <listOfProducts>
          <speciesReference species="M_C00013_c_Cytosol" stoichiometry="1" constant="true"/>
          <speciesReference species="M_C00020_c_Cytosol" stoichiometry="1" constant="true"/>
          <speciesReference species="M_C00100_c_Cytosol" stoichiometry="1" constant="true"/>
        </listOfProducts>
        <fbc:geneProductAssociation/>
      </reaction>
      <reaction metaid="R_R00926" sboTerm="SBO:0000176" id="R_R00926" name="Propionyladenylate + CoA &lt;=&gt; AMP + Propanoyl-CoA" reversible="true" fast="false" fbc:lowerFluxBound="FB1N1000" fbc:upperFluxBound="FB4N1000">
        <listOfReactants>
          <speciesReference species="M_C00010_c_Cytosol" stoichiometry="1" constant="true"/>
          <speciesReference species="M_C05983_c_Cytosol" stoichiometry="1" constant="true"/>
        </listOfReactants>
        <listOfProducts>
          <speciesReference species="M_C00020_c_Cytosol" stoichiometry="1" constant="true"/>
          <speciesReference species="M_C00100_c_Cytosol" stoichiometry="1" constant="true"/>
        </listOfProducts>
        <fbc:geneProductAssociation/>
      </reaction>
      <reaction metaid="R_R00927" sboTerm="SBO:0000176" id="R_R00927" name="Propanoyl-CoA + Acetyl-CoA &lt;=&gt; CoA + 2-Methylacetoacetyl-CoA" reversible="true" fast="false" fbc:lowerFluxBound="FB1N1000" fbc:upperFluxBound="FB4N1000">
        <listOfReactants>
          <speciesReference species="M_C00024_c_Cytosol" stoichiometry="1" constant="true"/>
          <speciesReference species="M_C00100_c_Cytosol" stoichiometry="1" constant="true"/>
        </listOfReactants>
        <listOfProducts>
          <speciesReference species="M_C00010_c_Cytosol" stoichiometry="1" constant="true"/>
          <speciesReference species="M_C03344_c_Cytosol" stoichiometry="1" constant="true"/>
        </listOfProducts>
        <fbc:geneProductAssociation/>
      </reaction>
      <reaction metaid="R_R00931" sboTerm="SBO:0000176" id="R_R00931" name="2-Methylcitrate + CoA &lt;=&gt; Propanoyl-CoA + Oxaloacetate + H2O" reversible="true" fast="false" fbc:lowerFluxBound="FB1N1000" fbc:upperFluxBound="FB4N1000">
        <listOfReactants>
          <speciesReference species="M_C00010_c_Cytosol" stoichiometry="1" constant="true"/>
          <speciesReference species="M_C02225_c_Cytosol" stoichiometry="1" constant="true"/>
        </listOfReactants>
        <listOfProducts>
          <speciesReference species="M_C00001_c_Cytosol" stoichiometry="1" constant="true"/>
          <speciesReference species="M_C00036_c_Cytosol" stoichiometry="1" constant="true"/>
          <speciesReference species="M_C00100_c_Cytosol" stoichiometry="1" constant="true"/>
        </listOfProducts>
        <fbc:geneProductAssociation/>
      </reaction>
      <reaction metaid="R_R00936" sboTerm="SBO:0000176" id="R_R00936" name="Tetrahydrofolate + NAD+ &lt;=&gt; Dihydrofolate + NADH + H+" reversible="true" fast="false" fbc:lowerFluxBound="FB1N1000" fbc:upperFluxBound="FB4N1000">
        <listOfReactants>
          <speciesReference species="M_C00003_c_Cytosol" stoichiometry="1" constant="true"/>
          <speciesReference species="M_C00101_c_Cytosol" stoichiometry="1" constant="true"/>
        </listOfReactants>
        <listOfProducts>
          <speciesReference species="M_C00004_c_Cytosol" stoichiometry="1" constant="true"/>
          <speciesReference species="M_C00080_c_Cytosol" stoichiometry="1" constant="true"/>
          <speciesReference species="M_C00415_c_Cytosol" stoichiometry="1" constant="true"/>
        </listOfProducts>
        <fbc:geneProductAssociation/>
      </reaction>
      <reaction metaid="R_R00937" sboTerm="SBO:0000176" id="R_R00937" name="Tetrahydrofolate + 2 NAD+ &lt;=&gt; Folate + 2 NADH + 2 H+" reversible="true" fast="false" fbc:lowerFluxBound="FB1N1000" fbc:upperFluxBound="FB4N1000">
        <listOfReactants>
          <speciesReference species="M_C00003_c_Cytosol" stoichiometry="2" constant="true"/>
          <speciesReference species="M_C00101_c_Cytosol" stoichiometry="1" constant="true"/>
        </listOfReactants>
        <listOfProducts>
          <speciesReference species="M_C00004_c_Cytosol" stoichiometry="2" constant="true"/>
          <speciesReference species="M_C00080_c_Cytosol" stoichiometry="2" constant="true"/>
          <speciesReference species="M_C00504_c_Cytosol" stoichiometry="1" constant="true"/>
        </listOfProducts>
        <fbc:geneProductAssociation/>
      </reaction>
      <reaction metaid="R_R00939" sboTerm="SBO:0000176" id="R_R00939" name="Tetrahydrofolate + NADP+ &lt;=&gt; Dihydrofolate + NADPH + H+" reversible="true" fast="false" fbc:lowerFluxBound="FB1N1000" fbc:upperFluxBound="FB4N1000">
        <listOfReactants>
          <speciesReference species="M_C00006_c_Cytosol" stoichiometry="1" constant="true"/>
          <speciesReference species="M_C00101_c_Cytosol" stoichiometry="1" constant="true"/>
        </listOfReactants>
        <listOfProducts>
          <speciesReference species="M_C00005_c_Cytosol" stoichiometry="1" constant="true"/>
          <speciesReference species="M_C00080_c_Cytosol" stoichiometry="1" constant="true"/>
          <speciesReference species="M_C00415_c_Cytosol" stoichiometry="1" constant="true"/>
        </listOfProducts>
        <fbc:geneProductAssociation/>
      </reaction>
      <reaction metaid="R_R00940" sboTerm="SBO:0000176" id="R_R00940" name="Tetrahydrofolate + 2 NADP+ &lt;=&gt; Folate + 2 NADPH + 2 H+" reversible="true" fast="false" fbc:lowerFluxBound="FB1N1000" fbc:upperFluxBound="FB4N1000">
        <listOfReactants>
          <speciesReference species="M_C00006_c_Cytosol" stoichiometry="2" constant="true"/>
          <speciesReference species="M_C00101_c_Cytosol" stoichiometry="1" constant="true"/>
        </listOfReactants>
        <listOfProducts>
          <speciesReference species="M_C00005_c_Cytosol" stoichiometry="2" constant="true"/>
          <speciesReference species="M_C00080_c_Cytosol" stoichiometry="2" constant="true"/>
          <speciesReference species="M_C00504_c_Cytosol" stoichiometry="1" constant="true"/>
        </listOfProducts>
        <fbc:geneProductAssociation/>
      </reaction>
      <reaction metaid="R_R00942" sboTerm="SBO:0000176" id="R_R00942" name="ATP + Tetrahydrofolate + L-Glutamate &lt;=&gt; ADP + Orthophosphate + THF-L-glutamate" reversible="true" fast="false" fbc:lowerFluxBound="FB1N1000" fbc:upperFluxBound="FB4N1000">
        <listOfReactants>
          <speciesReference species="M_C00002_c_Cytosol" stoichiometry="1" constant="true"/>
          <speciesReference species="M_C00025_c_Cytosol" stoichiometry="1" constant="true"/>
          <speciesReference species="M_C00101_c_Cytosol" stoichiometry="1" constant="true"/>
        </listOfReactants>
        <listOfProducts>
          <speciesReference species="M_C00008_c_Cytosol" stoichiometry="1" constant="true"/>
          <speciesReference species="M_C00009_c_Cytosol" stoichiometry="1" constant="true"/>
          <speciesReference species="M_C09332_c_Cytosol" stoichiometry="1" constant="true"/>
        </listOfProducts>
        <fbc:geneProductAssociation/>
      </reaction>
      <reaction metaid="R_R00945" sboTerm="SBO:0000176" id="R_R00945" name="5,10-Methylenetetrahydrofolate + Glycine + H2O &lt;=&gt; Tetrahydrofolate + L-Serine" reversible="true" fast="false" fbc:lowerFluxBound="FB1N1000" fbc:upperFluxBound="FB4N1000">
        <listOfReactants>
          <speciesReference species="M_C00001_c_Cytosol" stoichiometry="1" constant="true"/>
          <speciesReference species="M_C00037_c_Cytosol" stoichiometry="1" constant="true"/>
          <speciesReference species="M_C00143_c_Cytosol" stoichiometry="1" constant="true"/>
        </listOfReactants>
        <listOfProducts>
          <speciesReference species="M_C00065_c_Cytosol" stoichiometry="1" constant="true"/>
          <speciesReference species="M_C00101_c_Cytosol" stoichiometry="1" constant="true"/>
        </listOfProducts>
        <fbc:geneProductAssociation/>
      </reaction>
      <reaction metaid="R_R00959" sboTerm="SBO:0000176" id="R_R00959" name="D-Glucose 1-phosphate &lt;=&gt; alpha-D-Glucose 6-phosphate" reversible="true" fast="false" fbc:lowerFluxBound="FB1N1000" fbc:upperFluxBound="FB4N1000">
        <listOfReactants>
          <speciesReference species="M_C00103_c_Cytosol" stoichiometry="1" constant="true"/>
        </listOfReactants>
        <listOfProducts>
          <speciesReference species="M_C00668_c_Cytosol" stoichiometry="1" constant="true"/>
        </listOfProducts>
        <fbc:geneProductAssociation/>
      </reaction>
      <reaction metaid="R_R00963" sboTerm="SBO:0000176" id="R_R00963" name="UMP + H2O &lt;=&gt; Uridine + Orthophosphate" reversible="true" fast="false" fbc:lowerFluxBound="FB1N1000" fbc:upperFluxBound="FB4N1000">
        <listOfReactants>
          <speciesReference species="M_C00001_c_Cytosol" stoichiometry="1" constant="true"/>
          <speciesReference species="M_C00105_c_Cytosol" stoichiometry="1" constant="true"/>
        </listOfReactants>
        <listOfProducts>
          <speciesReference species="M_C00009_c_Cytosol" stoichiometry="1" constant="true"/>
          <speciesReference species="M_C00299_c_Cytosol" stoichiometry="1" constant="true"/>
        </listOfProducts>
        <fbc:geneProductAssociation/>
      </reaction>
      <reaction metaid="R_R00978" sboTerm="SBO:0000176" id="R_R00978" name="5,6-Dihydrouracil + NADP+ &lt;=&gt; Uracil + NADPH + H+" reversible="true" fast="false" fbc:lowerFluxBound="FB1N1000" fbc:upperFluxBound="FB4N1000">
        <listOfReactants>
          <speciesReference species="M_C00006_c_Cytosol" stoichiometry="1" constant="true"/>
          <speciesReference species="M_C00429_c_Cytosol" stoichiometry="1" constant="true"/>
        </listOfReactants>
        <listOfProducts>
          <speciesReference species="M_C00005_c_Cytosol" stoichiometry="1" constant="true"/>
          <speciesReference species="M_C00080_c_Cytosol" stoichiometry="1" constant="true"/>
          <speciesReference species="M_C00106_c_Cytosol" stoichiometry="1" constant="true"/>
        </listOfProducts>
        <fbc:geneProductAssociation/>
      </reaction>
      <reaction metaid="R_R00996" sboTerm="SBO:0000176" id="R_R00996" name="L-Threonine &lt;=&gt; 2-Oxobutanoate + Ammonia" reversible="true" fast="false" fbc:lowerFluxBound="FB1N1000" fbc:upperFluxBound="FB4N1000">
        <listOfReactants>
          <speciesReference species="M_C00188_c_Cytosol" stoichiometry="1" constant="true"/>
        </listOfReactants>
        <listOfProducts>
          <speciesReference species="M_C00014_c_Cytosol" stoichiometry="1" constant="true"/>
          <speciesReference species="M_C00109_c_Cytosol" stoichiometry="1" constant="true"/>
        </listOfProducts>
        <fbc:geneProductAssociation/>
      </reaction>
      <reaction metaid="R_R01005" sboTerm="SBO:0000176" id="R_R01005" name="UDP-glucose + Dolichyl phosphate &lt;=&gt; UDP + Dolichyl beta-D-glucosyl phosphate" reversible="true" fast="false" fbc:lowerFluxBound="FB1N1000" fbc:upperFluxBound="FB4N1000">
        <listOfReactants>
          <speciesReference species="M_C00029_c_Cytosol" stoichiometry="1" constant="true"/>
          <speciesReference species="M_C00110_c_Cytosol" stoichiometry="1" constant="true"/>
        </listOfReactants>
        <listOfProducts>
          <speciesReference species="M_C00015_c_Cytosol" stoichiometry="1" constant="true"/>
          <speciesReference species="M_C01246_c_Cytosol" stoichiometry="1" constant="true"/>
        </listOfProducts>
        <fbc:geneProductAssociation/>
      </reaction>
      <reaction metaid="R_R01007" sboTerm="SBO:0000176" id="R_R01007" name="UDP-N-acetyl-alpha-D-glucosamine + Dolichyl phosphate &lt;=&gt; UMP + N-Acetyl-D-glucosaminyldiphosphodolichol" reversible="true" fast="false" fbc:lowerFluxBound="FB1N1000" fbc:upperFluxBound="FB4N1000">
        <listOfReactants>
          <speciesReference species="M_C00043_c_Cytosol" stoichiometry="1" constant="true"/>
          <speciesReference species="M_C00110_c_Cytosol" stoichiometry="1" constant="true"/>
        </listOfReactants>
        <listOfProducts>
          <speciesReference species="M_C00105_c_Cytosol" stoichiometry="1" constant="true"/>
          <speciesReference species="M_C04500_c_Cytosol" stoichiometry="1" constant="true"/>
        </listOfProducts>
        <fbc:geneProductAssociation/>
      </reaction>
      <reaction metaid="R_R01009" sboTerm="SBO:0000176" id="R_R01009" name="GDP-mannose + Dolichyl phosphate &lt;=&gt; GDP + Dolichyl phosphate D-mannose" reversible="true" fast="false" fbc:lowerFluxBound="FB1N1000" fbc:upperFluxBound="FB4N1000">
        <listOfReactants>
          <speciesReference species="M_C00096_c_Cytosol" stoichiometry="1" constant="true"/>
          <speciesReference species="M_C00110_c_Cytosol" stoichiometry="1" constant="true"/>
        </listOfReactants>
        <listOfProducts>
          <speciesReference species="M_C00035_c_Cytosol" stoichiometry="1" constant="true"/>
          <speciesReference species="M_C03862_c_Cytosol" stoichiometry="1" constant="true"/>
        </listOfProducts>
        <fbc:geneProductAssociation/>
      </reaction>
      <reaction metaid="R_R01010" sboTerm="SBO:0000176" id="R_R01010" name="Glycerone phosphate + H2O &lt;=&gt; Glycerone + Orthophosphate" reversible="true" fast="false" fbc:lowerFluxBound="FB1N1000" fbc:upperFluxBound="FB4N1000">
        <listOfReactants>
          <speciesReference species="M_C00001_c_Cytosol" stoichiometry="1" constant="true"/>
          <speciesReference species="M_C00111_c_Cytosol" stoichiometry="1" constant="true"/>
        </listOfReactants>
        <listOfProducts>
          <speciesReference species="M_C00009_c_Cytosol" stoichiometry="1" constant="true"/>
          <speciesReference species="M_C00184_c_Cytosol" stoichiometry="1" constant="true"/>
        </listOfProducts>
        <fbc:geneProductAssociation/>
      </reaction>
      <reaction metaid="R_R01015" sboTerm="SBO:0000176" id="R_R01015" name="D-Glyceraldehyde 3-phosphate &lt;=&gt; Glycerone phosphate" reversible="true" fast="false" fbc:lowerFluxBound="FB1N1000" fbc:upperFluxBound="FB4N1000">
        <listOfReactants>
          <speciesReference species="M_C00118_c_Cytosol" stoichiometry="1" constant="true"/>
        </listOfReactants>
        <listOfProducts>
          <speciesReference species="M_C00111_c_Cytosol" stoichiometry="1" constant="true"/>
        </listOfProducts>
        <fbc:geneProductAssociation/>
      </reaction>
      <reaction metaid="R_R01057" sboTerm="SBO:0000176" id="R_R01057" name="alpha-D-Ribose 1-phosphate &lt;=&gt; D-Ribose 5-phosphate" reversible="true" fast="false" fbc:lowerFluxBound="FB1N1000" fbc:upperFluxBound="FB4N1000">
        <listOfReactants>
          <speciesReference species="M_C00620_c_Cytosol" stoichiometry="1" constant="true"/>
        </listOfReactants>
        <listOfProducts>
          <speciesReference species="M_C00117_c_Cytosol" stoichiometry="1" constant="true"/>
        </listOfProducts>
        <fbc:geneProductAssociation/>
      </reaction>
      <reaction metaid="R_R01100" sboTerm="SBO:0000176" id="R_R01100" name="Lactose + H2O &lt;=&gt; D-Glucose + D-Galactose" reversible="true" fast="false" fbc:lowerFluxBound="FB1N1000" fbc:upperFluxBound="FB4N1000">
        <listOfReactants>
          <speciesReference species="M_C00001_c_Cytosol" stoichiometry="1" constant="true"/>
          <speciesReference species="M_C00243_c_Cytosol" stoichiometry="1" constant="true"/>
        </listOfReactants>
        <listOfProducts>
          <speciesReference species="M_C00031_c_Cytosol" stoichiometry="1" constant="true"/>
          <speciesReference species="M_C00124_c_Cytosol" stoichiometry="1" constant="true"/>
        </listOfProducts>
        <fbc:geneProductAssociation/>
      </reaction>
      <reaction metaid="R_R01101" sboTerm="SBO:0000176" id="R_R01101" name="Melibiose + H2O &lt;=&gt; D-Galactose + D-Glucose" reversible="true" fast="false" fbc:lowerFluxBound="FB1N1000" fbc:upperFluxBound="FB4N1000">
        <listOfReactants>
          <speciesReference species="M_C00001_c_Cytosol" stoichiometry="1" constant="true"/>
          <speciesReference species="M_C05402_c_Cytosol" stoichiometry="1" constant="true"/>
        </listOfReactants>
        <listOfProducts>
          <speciesReference species="M_C00031_c_Cytosol" stoichiometry="1" constant="true"/>
          <speciesReference species="M_C00124_c_Cytosol" stoichiometry="1" constant="true"/>
        </listOfProducts>
        <fbc:geneProductAssociation/>
      </reaction>
      <reaction metaid="R_R01103" sboTerm="SBO:0000176" id="R_R01103" name="Raffinose + H2O &lt;=&gt; D-Galactose + Sucrose" reversible="true" fast="false" fbc:lowerFluxBound="FB1N1000" fbc:upperFluxBound="FB4N1000">
        <listOfReactants>
          <speciesReference species="M_C00001_c_Cytosol" stoichiometry="1" constant="true"/>
          <speciesReference species="M_C00492_c_Cytosol" stoichiometry="1" constant="true"/>
        </listOfReactants>
        <listOfProducts>
          <speciesReference species="M_C00089_c_Cytosol" stoichiometry="1" constant="true"/>
          <speciesReference species="M_C00124_c_Cytosol" stoichiometry="1" constant="true"/>
        </listOfProducts>
        <fbc:geneProductAssociation/>
      </reaction>
      <reaction metaid="R_R01104" sboTerm="SBO:0000176" id="R_R01104" name="3-beta-D-Galactosyl-sn-glycerol + H2O &lt;=&gt; D-Galactose + Glycerol" reversible="true" fast="false" fbc:lowerFluxBound="FB1N1000" fbc:upperFluxBound="FB4N1000">
        <listOfReactants>
          <speciesReference species="M_C00001_c_Cytosol" stoichiometry="1" constant="true"/>
          <speciesReference species="M_C05401_c_Cytosol" stoichiometry="1" constant="true"/>
        </listOfReactants>
        <listOfProducts>
          <speciesReference species="M_C00116_c_Cytosol" stoichiometry="1" constant="true"/>
          <speciesReference species="M_C00124_c_Cytosol" stoichiometry="1" constant="true"/>
        </listOfProducts>
        <fbc:geneProductAssociation/>
      </reaction>
      <reaction metaid="R_R01105" sboTerm="SBO:0000176" id="R_R01105" name="Galactan + H2O &lt;=&gt; D-Galactose + Galactan" reversible="true" fast="false" fbc:lowerFluxBound="FB1N1000" fbc:upperFluxBound="FB4N1000">
        <listOfReactants>
          <speciesReference species="M_C00001_c_Cytosol" stoichiometry="1" constant="true"/>
        </listOfReactants>
        <listOfProducts>
          <speciesReference species="M_C00124_c_Cytosol" stoichiometry="1" constant="true"/>
          <speciesReference species="M_C05796_c_Cytosol" stoichiometry="1" constant="true"/>
        </listOfProducts>
        <fbc:geneProductAssociation/>
      </reaction>
      <reaction metaid="R_R01121" sboTerm="SBO:0000176" id="R_R01121" name="ATP + (R)-5-Diphosphomevalonate &lt;=&gt; ADP + Orthophosphate + Isopentenyl diphosphate + CO2" reversible="true" fast="false" fbc:lowerFluxBound="FB1N1000" fbc:upperFluxBound="FB4N1000">
        <listOfReactants>
          <speciesReference species="M_C00002_c_Cytosol" stoichiometry="1" constant="true"/>
          <speciesReference species="M_C01143_c_Cytosol" stoichiometry="1" constant="true"/>
        </listOfReactants>
        <listOfProducts>
          <speciesReference species="M_C00008_c_Cytosol" stoichiometry="1" constant="true"/>
          <speciesReference species="M_C00009_c_Cytosol" stoichiometry="1" constant="true"/>
          <speciesReference species="M_C00011_c_Cytosol" stoichiometry="1" constant="true"/>
          <speciesReference species="M_C00129_c_Cytosol" stoichiometry="1" constant="true"/>
        </listOfProducts>
        <fbc:geneProductAssociation/>
      </reaction>
      <reaction metaid="R_R01123" sboTerm="SBO:0000176" id="R_R01123" name="Isopentenyl diphosphate &lt;=&gt; Dimethylallyl diphosphate" reversible="true" fast="false" fbc:lowerFluxBound="FB1N1000" fbc:upperFluxBound="FB4N1000">
        <listOfReactants>
          <speciesReference species="M_C00129_c_Cytosol" stoichiometry="1" constant="true"/>
        </listOfReactants>
        <listOfProducts>
          <speciesReference species="M_C00235_c_Cytosol" stoichiometry="1" constant="true"/>
        </listOfProducts>
        <fbc:geneProductAssociation/>
      </reaction>
      <reaction metaid="R_R01126" sboTerm="SBO:0000176" id="R_R01126" name="IMP + H2O &lt;=&gt; Inosine + Orthophosphate" reversible="true" fast="false" fbc:lowerFluxBound="FB1N1000" fbc:upperFluxBound="FB4N1000">
        <listOfReactants>
          <speciesReference species="M_C00001_c_Cytosol" stoichiometry="1" constant="true"/>
          <speciesReference species="M_C00130_c_Cytosol" stoichiometry="1" constant="true"/>
        </listOfReactants>
        <listOfProducts>
          <speciesReference species="M_C00009_c_Cytosol" stoichiometry="1" constant="true"/>
          <speciesReference species="M_C00294_c_Cytosol" stoichiometry="1" constant="true"/>
        </listOfProducts>
        <fbc:geneProductAssociation/>
      </reaction>
      <reaction metaid="R_R01135" sboTerm="SBO:0000176" id="R_R01135" name="GTP + IMP + L-Aspartate &lt;=&gt; GDP + Orthophosphate + N6-(1,2-Dicarboxyethyl)-AMP" reversible="true" fast="false" fbc:lowerFluxBound="FB1N1000" fbc:upperFluxBound="FB4N1000">
        <listOfReactants>
          <speciesReference species="M_C00044_c_Cytosol" stoichiometry="1" constant="true"/>
          <speciesReference species="M_C00049_c_Cytosol" stoichiometry="1" constant="true"/>
          <speciesReference species="M_C00130_c_Cytosol" stoichiometry="1" constant="true"/>
        </listOfReactants>
        <listOfProducts>
          <speciesReference species="M_C00009_c_Cytosol" stoichiometry="1" constant="true"/>
          <speciesReference species="M_C00035_c_Cytosol" stoichiometry="1" constant="true"/>
          <speciesReference species="M_C03794_c_Cytosol" stoichiometry="1" constant="true"/>
        </listOfProducts>
        <fbc:geneProductAssociation/>
      </reaction>
      <reaction metaid="R_R01175" sboTerm="SBO:0000176" id="R_R01175" name="Butanoyl-CoA + FAD &lt;=&gt; FADH2 + Crotonoyl-CoA" reversible="true" fast="false" fbc:lowerFluxBound="FB1N1000" fbc:upperFluxBound="FB4N1000">
        <listOfReactants>
          <speciesReference species="M_C00016_c_Cytosol" stoichiometry="1" constant="true"/>
          <speciesReference species="M_C00136_c_Cytosol" stoichiometry="1" constant="true"/>
        </listOfReactants>
        <listOfProducts>
          <speciesReference species="M_C00877_c_Cytosol" stoichiometry="1" constant="true"/>
          <speciesReference species="M_C01352_c_Cytosol" stoichiometry="1" constant="true"/>
        </listOfProducts>
        <fbc:geneProductAssociation/>
      </reaction>
      <reaction metaid="R_R01177" sboTerm="SBO:0000176" id="R_R01177" name="Acetyl-CoA + Butanoyl-CoA &lt;=&gt; CoA + 3-Oxohexanoyl-CoA" reversible="true" fast="false" fbc:lowerFluxBound="FB1N1000" fbc:upperFluxBound="FB4N1000">
        <listOfReactants>
          <speciesReference species="M_C00024_c_Cytosol" stoichiometry="1" constant="true"/>
          <speciesReference species="M_C00136_c_Cytosol" stoichiometry="1" constant="true"/>
        </listOfReactants>
        <listOfProducts>
          <speciesReference species="M_C00010_c_Cytosol" stoichiometry="1" constant="true"/>
          <speciesReference species="M_C05269_c_Cytosol" stoichiometry="1" constant="true"/>
        </listOfProducts>
        <fbc:geneProductAssociation/>
      </reaction>
      <reaction metaid="R_R01194" sboTerm="SBO:0000176" id="R_R01194" name="alpha-D-Galactosyl-(1-&gt;3)-1D-myo-inositol + H2O &lt;=&gt; myo-Inositol + D-Galactose" reversible="true" fast="false" fbc:lowerFluxBound="FB1N1000" fbc:upperFluxBound="FB4N1000">
        <listOfReactants>
          <speciesReference species="M_C00001_c_Cytosol" stoichiometry="1" constant="true"/>
          <speciesReference species="M_C01235_c_Cytosol" stoichiometry="1" constant="true"/>
        </listOfReactants>
        <listOfProducts>
          <speciesReference species="M_C00124_c_Cytosol" stoichiometry="1" constant="true"/>
          <speciesReference species="M_C00137_c_Cytosol" stoichiometry="1" constant="true"/>
        </listOfProducts>
        <fbc:geneProductAssociation/>
      </reaction>
      <reaction metaid="R_R01206" sboTerm="SBO:0000176" id="R_R01206" name="Chitin + H2O &lt;=&gt; N-Acetyl-D-glucosamine + Chitin" reversible="true" fast="false" fbc:lowerFluxBound="FB1N1000" fbc:upperFluxBound="FB4N1000">
        <listOfReactants>
          <speciesReference species="M_C00001_c_Cytosol" stoichiometry="1" constant="true"/>
        </listOfReactants>
        <listOfProducts>
          <speciesReference species="M_C00140_c_Cytosol" stoichiometry="1" constant="true"/>
          <speciesReference species="M_C00461_c_Cytosol" stoichiometry="1" constant="true"/>
        </listOfProducts>
        <fbc:geneProductAssociation/>
      </reaction>
      <reaction metaid="R_R01214" sboTerm="SBO:0000176" id="R_R01214" name="L-Valine + 2-Oxoglutarate &lt;=&gt; 3-Methyl-2-oxobutanoic acid + L-Glutamate" reversible="true" fast="false" fbc:lowerFluxBound="FB1N1000" fbc:upperFluxBound="FB4N1000">
        <listOfReactants>
          <speciesReference species="M_C00026_c_Cytosol" stoichiometry="1" constant="true"/>
          <speciesReference species="M_C00183_c_Cytosol" stoichiometry="1" constant="true"/>
        </listOfReactants>
        <listOfProducts>
          <speciesReference species="M_C00025_c_Cytosol" stoichiometry="1" constant="true"/>
          <speciesReference species="M_C00141_c_Cytosol" stoichiometry="1" constant="true"/>
        </listOfProducts>
        <fbc:geneProductAssociation/>
      </reaction>
      <reaction metaid="R_R01221" sboTerm="SBO:0000176" id="R_R01221" name="Glycine + Tetrahydrofolate + NAD+ &lt;=&gt; 5,10-Methylenetetrahydrofolate + Ammonia + CO2 + NADH + H+" reversible="true" fast="false" fbc:lowerFluxBound="FB1N1000" fbc:upperFluxBound="FB4N1000">
        <listOfReactants>
          <speciesReference species="M_C00003_c_Cytosol" stoichiometry="1" constant="true"/>
          <speciesReference species="M_C00037_c_Cytosol" stoichiometry="1" constant="true"/>
          <speciesReference species="M_C00101_c_Cytosol" stoichiometry="1" constant="true"/>
        </listOfReactants>
        <listOfProducts>
          <speciesReference species="M_C00004_c_Cytosol" stoichiometry="1" constant="true"/>
          <speciesReference species="M_C00011_c_Cytosol" stoichiometry="1" constant="true"/>
          <speciesReference species="M_C00014_c_Cytosol" stoichiometry="1" constant="true"/>
          <speciesReference species="M_C00080_c_Cytosol" stoichiometry="1" constant="true"/>
          <speciesReference species="M_C00143_c_Cytosol" stoichiometry="1" constant="true"/>
        </listOfProducts>
        <fbc:geneProductAssociation/>
      </reaction>
      <reaction metaid="R_R01227" sboTerm="SBO:0000176" id="R_R01227" name="GMP + H2O &lt;=&gt; Guanosine + Orthophosphate" reversible="true" fast="false" fbc:lowerFluxBound="FB1N1000" fbc:upperFluxBound="FB4N1000">
        <listOfReactants>
          <speciesReference species="M_C00001_c_Cytosol" stoichiometry="1" constant="true"/>
          <speciesReference species="M_C00144_c_Cytosol" stoichiometry="1" constant="true"/>
        </listOfReactants>
        <listOfProducts>
          <speciesReference species="M_C00009_c_Cytosol" stoichiometry="1" constant="true"/>
          <speciesReference species="M_C00387_c_Cytosol" stoichiometry="1" constant="true"/>
        </listOfProducts>
        <fbc:geneProductAssociation/>
      </reaction>
      <reaction metaid="R_R01248" sboTerm="SBO:0000176" id="R_R01248" name="L-Proline + NAD+ &lt;=&gt; (S)-1-Pyrroline-5-carboxylate + NADH + H+" reversible="true" fast="false" fbc:lowerFluxBound="FB1N1000" fbc:upperFluxBound="FB4N1000">
        <listOfReactants>
          <speciesReference species="M_C00003_c_Cytosol" stoichiometry="1" constant="true"/>
          <speciesReference species="M_C00148_c_Cytosol" stoichiometry="1" constant="true"/>
        </listOfReactants>
        <listOfProducts>
          <speciesReference species="M_C00004_c_Cytosol" stoichiometry="1" constant="true"/>
          <speciesReference species="M_C00080_c_Cytosol" stoichiometry="1" constant="true"/>
          <speciesReference species="M_C03912_c_Cytosol" stoichiometry="1" constant="true"/>
        </listOfProducts>
        <fbc:geneProductAssociation/>
      </reaction>
      <reaction metaid="R_R01274" sboTerm="SBO:0000176" id="R_R01274" name="Palmitoyl-CoA + H2O &lt;=&gt; CoA + Hexadecanoic acid" reversible="true" fast="false" fbc:lowerFluxBound="FB1N1000" fbc:upperFluxBound="FB4N1000">
        <listOfReactants>
          <speciesReference species="M_C00001_c_Cytosol" stoichiometry="1" constant="true"/>
          <speciesReference species="M_C00154_c_Cytosol" stoichiometry="1" constant="true"/>
        </listOfReactants>
        <listOfProducts>
          <speciesReference species="M_C00010_c_Cytosol" stoichiometry="1" constant="true"/>
          <speciesReference species="M_C00249_c_Cytosol" stoichiometry="1" constant="true"/>
        </listOfProducts>
        <fbc:geneProductAssociation/>
      </reaction>
      <reaction metaid="R_R01279" sboTerm="SBO:0000176" id="R_R01279" name="Palmitoyl-CoA + FAD &lt;=&gt; trans-Hexadec-2-enoyl-CoA + FADH2" reversible="true" fast="false" fbc:lowerFluxBound="FB1N1000" fbc:upperFluxBound="FB4N1000">
        <listOfReactants>
          <speciesReference species="M_C00016_c_Cytosol" stoichiometry="1" constant="true"/>
          <speciesReference species="M_C00154_c_Cytosol" stoichiometry="1" constant="true"/>
        </listOfReactants>
        <listOfProducts>
          <speciesReference species="M_C01352_c_Cytosol" stoichiometry="1" constant="true"/>
          <speciesReference species="M_C05272_c_Cytosol" stoichiometry="1" constant="true"/>
        </listOfProducts>
        <fbc:geneProductAssociation/>
      </reaction>
      <reaction metaid="R_R01289" sboTerm="SBO:0000176" id="R_R01289" name="L-Serine + L-Homocysteine &lt;=&gt; Cystathionine + H2O" reversible="true" fast="false" fbc:lowerFluxBound="FB1N1000" fbc:upperFluxBound="FB4N1000">
        <listOfReactants>
          <speciesReference species="M_C00065_c_Cytosol" stoichiometry="1" constant="true"/>
          <speciesReference species="M_C00155_c_Cytosol" stoichiometry="1" constant="true"/>
        </listOfReactants>
        <listOfProducts>
          <speciesReference species="M_C00001_c_Cytosol" stoichiometry="1" constant="true"/>
          <speciesReference species="M_C00542_c_Cytosol" stoichiometry="1" constant="true"/>
        </listOfProducts>
        <fbc:geneProductAssociation/>
      </reaction>
      <reaction metaid="R_R01310" sboTerm="SBO:0000176" id="R_R01310" name="Phosphatidylcholine + H2O &lt;=&gt; Phosphatidate + Choline" reversible="true" fast="false" fbc:lowerFluxBound="FB1N1000" fbc:upperFluxBound="FB4N1000">
        <listOfReactants>
          <speciesReference species="M_C00001_c_Cytosol" stoichiometry="1" constant="true"/>
          <speciesReference species="M_C00157_c_Cytosol" stoichiometry="1" constant="true"/>
        </listOfReactants>
        <listOfProducts>
          <speciesReference species="M_C00114_c_Cytosol" stoichiometry="1" constant="true"/>
          <speciesReference species="M_C00416_c_Cytosol" stoichiometry="1" constant="true"/>
        </listOfProducts>
        <fbc:geneProductAssociation/>
      </reaction>
      <reaction metaid="R_R01312" sboTerm="SBO:0000176" id="R_R01312" name="Phosphatidylcholine + H2O &lt;=&gt; 1,2-Diacyl-sn-glycerol + Choline phosphate" reversible="true" fast="false" fbc:lowerFluxBound="FB1N1000" fbc:upperFluxBound="FB4N1000">
        <listOfReactants>
          <speciesReference species="M_C00001_c_Cytosol" stoichiometry="1" constant="true"/>
          <speciesReference species="M_C00157_c_Cytosol" stoichiometry="1" constant="true"/>
        </listOfReactants>
        <listOfProducts>
          <speciesReference species="M_C00588_c_Cytosol" stoichiometry="1" constant="true"/>
          <speciesReference species="M_C00641_c_Cytosol" stoichiometry="1" constant="true"/>
        </listOfProducts>
        <fbc:geneProductAssociation/>
      </reaction>
      <reaction metaid="R_R01329" sboTerm="SBO:0000176" id="R_R01329" name="Epimelibiose + H2O &lt;=&gt; D-Mannose + D-Galactose" reversible="true" fast="false" fbc:lowerFluxBound="FB1N1000" fbc:upperFluxBound="FB4N1000">
        <listOfReactants>
          <speciesReference species="M_C00001_c_Cytosol" stoichiometry="1" constant="true"/>
          <speciesReference species="M_C05400_c_Cytosol" stoichiometry="1" constant="true"/>
        </listOfReactants>
        <listOfProducts>
          <speciesReference species="M_C00124_c_Cytosol" stoichiometry="1" constant="true"/>
          <speciesReference species="M_C00159_c_Cytosol" stoichiometry="1" constant="true"/>
        </listOfProducts>
        <fbc:geneProductAssociation/>
      </reaction>
      <reaction metaid="R_R01341" sboTerm="SBO:0000176" id="R_R01341" name="(S)-2-Hydroxyacid + Oxygen &lt;=&gt; 2-Oxo acid + Hydrogen peroxide" reversible="true" fast="false" fbc:lowerFluxBound="FB1N1000" fbc:upperFluxBound="FB4N1000">
        <listOfReactants>
          <speciesReference species="M_C00007_c_Cytosol" stoichiometry="1" constant="true"/>
          <speciesReference species="M_C15565_c_Cytosol" stoichiometry="1" constant="true"/>
        </listOfReactants>
        <listOfProducts>
          <speciesReference species="M_C00027_c_Cytosol" stoichiometry="1" constant="true"/>
          <speciesReference species="M_C00161_c_Cytosol" stoichiometry="1" constant="true"/>
        </listOfProducts>
        <fbc:geneProductAssociation/>
      </reaction>
      <reaction metaid="R_R01343" sboTerm="SBO:0000176" id="R_R01343" name="L-Ornithine + 2-Oxo acid &lt;=&gt; L-Glutamate 5-semialdehyde + L-Amino acid" reversible="true" fast="false" fbc:lowerFluxBound="FB1N1000" fbc:upperFluxBound="FB4N1000">
        <listOfReactants>
          <speciesReference species="M_C00077_c_Cytosol" stoichiometry="1" constant="true"/>
          <speciesReference species="M_C00161_c_Cytosol" stoichiometry="1" constant="true"/>
        </listOfReactants>
        <listOfProducts>
          <speciesReference species="M_C00151_c_Cytosol" stoichiometry="1" constant="true"/>
          <speciesReference species="M_C01165_c_Cytosol" stoichiometry="1" constant="true"/>
        </listOfProducts>
        <fbc:geneProductAssociation/>
      </reaction>
      <reaction metaid="R_R01354" sboTerm="SBO:0000176" id="R_R01354" name="ATP + Propanoate &lt;=&gt; Diphosphate + Propionyladenylate" reversible="true" fast="false" fbc:lowerFluxBound="FB1N1000" fbc:upperFluxBound="FB4N1000">
        <listOfReactants>
          <speciesReference species="M_C00002_c_Cytosol" stoichiometry="1" constant="true"/>
          <speciesReference species="M_C00163_c_Cytosol" stoichiometry="1" constant="true"/>
        </listOfReactants>
        <listOfProducts>
          <speciesReference species="M_C00013_c_Cytosol" stoichiometry="1" constant="true"/>
          <speciesReference species="M_C05983_c_Cytosol" stoichiometry="1" constant="true"/>
        </listOfProducts>
        <fbc:geneProductAssociation/>
      </reaction>
      <reaction metaid="R_R01364" sboTerm="SBO:0000176" id="R_R01364" name="Acetoacetate + Fumarate &lt;=&gt; 4-Fumarylacetoacetate + H2O" reversible="true" fast="false" fbc:lowerFluxBound="FB1N1000" fbc:upperFluxBound="FB4N1000">
        <listOfReactants>
          <speciesReference species="M_C00122_c_Cytosol" stoichiometry="1" constant="true"/>
          <speciesReference species="M_C00164_c_Cytosol" stoichiometry="1" constant="true"/>
        </listOfReactants>
        <listOfProducts>
          <speciesReference species="M_C00001_c_Cytosol" stoichiometry="1" constant="true"/>
          <speciesReference species="M_C01061_c_Cytosol" stoichiometry="1" constant="true"/>
        </listOfProducts>
        <fbc:geneProductAssociation/>
      </reaction>
      <reaction metaid="R_R01366" sboTerm="SBO:0000176" id="R_R01366" name="Acetoacetate &lt;=&gt; Acetone + CO2" reversible="true" fast="false" fbc:lowerFluxBound="FB1N1000" fbc:upperFluxBound="FB4N1000">
        <listOfReactants>
          <speciesReference species="M_C00164_c_Cytosol" stoichiometry="1" constant="true"/>
        </listOfReactants>
        <listOfProducts>
          <speciesReference species="M_C00011_c_Cytosol" stoichiometry="1" constant="true"/>
          <speciesReference species="M_C00207_c_Cytosol" stoichiometry="1" constant="true"/>
        </listOfProducts>
        <fbc:geneProductAssociation/>
      </reaction>
      <reaction metaid="R_R01369" sboTerm="SBO:0000176" id="R_R01369" name="Triacylglycerol + H2O &lt;=&gt; Diacylglycerol + Carboxylate" reversible="true" fast="false" fbc:lowerFluxBound="FB1N1000" fbc:upperFluxBound="FB4N1000">
        <listOfReactants>
          <speciesReference species="M_C00001_c_Cytosol" stoichiometry="1" constant="true"/>
          <speciesReference species="M_C00422_c_Cytosol" stoichiometry="1" constant="true"/>
        </listOfReactants>
        <listOfProducts>
          <speciesReference species="M_C00060_c_Cytosol" stoichiometry="1" constant="true"/>
          <speciesReference species="M_C00165_c_Cytosol" stoichiometry="1" constant="true"/>
        </listOfProducts>
        <fbc:geneProductAssociation/>
      </reaction>
      <reaction metaid="R_R01372" sboTerm="SBO:0000176" id="R_R01372" name="Phenylpyruvate + Oxygen &lt;=&gt; 2-Hydroxyphenylacetate + CO2" reversible="true" fast="false" fbc:lowerFluxBound="FB1N1000" fbc:upperFluxBound="FB4N1000">
        <listOfReactants>
          <speciesReference species="M_C00007_c_Cytosol" stoichiometry="1" constant="true"/>
          <speciesReference species="M_C00166_c_Cytosol" stoichiometry="1" constant="true"/>
        </listOfReactants>
        <listOfProducts>
          <speciesReference species="M_C00011_c_Cytosol" stoichiometry="1" constant="true"/>
          <speciesReference species="M_C05852_c_Cytosol" stoichiometry="1" constant="true"/>
        </listOfProducts>
        <fbc:geneProductAssociation/>
      </reaction>
      <reaction metaid="R_R01381" sboTerm="SBO:0000176" id="R_R01381" name="UTP + D-Glucuronate 1-phosphate &lt;=&gt; Diphosphate + UDP-glucuronate" reversible="true" fast="false" fbc:lowerFluxBound="FB1N1000" fbc:upperFluxBound="FB4N1000">
        <listOfReactants>
          <speciesReference species="M_C00075_c_Cytosol" stoichiometry="1" constant="true"/>
          <speciesReference species="M_C05385_c_Cytosol" stoichiometry="1" constant="true"/>
        </listOfReactants>
        <listOfProducts>
          <speciesReference species="M_C00013_c_Cytosol" stoichiometry="1" constant="true"/>
          <speciesReference species="M_C00167_c_Cytosol" stoichiometry="1" constant="true"/>
        </listOfProducts>
        <fbc:geneProductAssociation/>
      </reaction>
      <reaction metaid="R_R01415" sboTerm="SBO:0000176" id="R_R01415" name="5,6-Dihydrothymine + NADP+ &lt;=&gt; Thymine + NADPH + H+" reversible="true" fast="false" fbc:lowerFluxBound="FB1N1000" fbc:upperFluxBound="FB4N1000">
        <listOfReactants>
          <speciesReference species="M_C00006_c_Cytosol" stoichiometry="1" constant="true"/>
          <speciesReference species="M_C00906_c_Cytosol" stoichiometry="1" constant="true"/>
        </listOfReactants>
        <listOfProducts>
          <speciesReference species="M_C00005_c_Cytosol" stoichiometry="1" constant="true"/>
          <speciesReference species="M_C00080_c_Cytosol" stoichiometry="1" constant="true"/>
          <speciesReference species="M_C00178_c_Cytosol" stoichiometry="1" constant="true"/>
        </listOfProducts>
        <fbc:geneProductAssociation/>
      </reaction>
      <reaction metaid="R_R01461" sboTerm="SBO:0000176" id="R_R01461" name="Acyl-CoA + Cholesterol &lt;=&gt; CoA + Cholesterol ester" reversible="true" fast="false" fbc:lowerFluxBound="FB1N1000" fbc:upperFluxBound="FB4N1000">
        <listOfReactants>
          <speciesReference species="M_C00040_c_Cytosol" stoichiometry="1" constant="true"/>
          <speciesReference species="M_C00187_c_Cytosol" stoichiometry="1" constant="true"/>
        </listOfReactants>
        <listOfProducts>
          <speciesReference species="M_C00010_c_Cytosol" stoichiometry="1" constant="true"/>
          <speciesReference species="M_C02530_c_Cytosol" stoichiometry="1" constant="true"/>
        </listOfProducts>
        <fbc:geneProductAssociation/>
      </reaction>
      <reaction metaid="R_R01462" sboTerm="SBO:0000176" id="R_R01462" name="Cholesterol ester + H2O &lt;=&gt; Cholesterol + Fatty acid" reversible="true" fast="false" fbc:lowerFluxBound="FB1N1000" fbc:upperFluxBound="FB4N1000">
        <listOfReactants>
          <speciesReference species="M_C00001_c_Cytosol" stoichiometry="1" constant="true"/>
          <speciesReference species="M_C02530_c_Cytosol" stoichiometry="1" constant="true"/>
        </listOfReactants>
        <listOfProducts>
          <speciesReference species="M_C00162_c_Cytosol" stoichiometry="1" constant="true"/>
          <speciesReference species="M_C00187_c_Cytosol" stoichiometry="1" constant="true"/>
        </listOfProducts>
        <fbc:geneProductAssociation/>
      </reaction>
      <reaction metaid="R_R01471" sboTerm="SBO:0000176" id="R_R01471" name="UTP + alpha-D-Xylose 1-phosphate &lt;=&gt; Diphosphate + UDP-D-xylose" reversible="true" fast="false" fbc:lowerFluxBound="FB1N1000" fbc:upperFluxBound="FB4N1000">
        <listOfReactants>
          <speciesReference species="M_C00075_c_Cytosol" stoichiometry="1" constant="true"/>
          <speciesReference species="M_C03737_c_Cytosol" stoichiometry="1" constant="true"/>
        </listOfReactants>
        <listOfProducts>
          <speciesReference species="M_C00013_c_Cytosol" stoichiometry="1" constant="true"/>
          <speciesReference species="M_C00190_c_Cytosol" stoichiometry="1" constant="true"/>
        </listOfProducts>
        <fbc:geneProductAssociation/>
      </reaction>
      <reaction metaid="R_R01514" sboTerm="SBO:0000176" id="R_R01514" name="ATP + D-Glycerate &lt;=&gt; ADP + 3-Phospho-D-glycerate" reversible="true" fast="false" fbc:lowerFluxBound="FB1N1000" fbc:upperFluxBound="FB4N1000">
        <listOfReactants>
          <speciesReference species="M_C00002_c_Cytosol" stoichiometry="1" constant="true"/>
          <speciesReference species="M_C00258_c_Cytosol" stoichiometry="1" constant="true"/>
        </listOfReactants>
        <listOfProducts>
          <speciesReference species="M_C00008_c_Cytosol" stoichiometry="1" constant="true"/>
          <speciesReference species="M_C00197_c_Cytosol" stoichiometry="1" constant="true"/>
        </listOfProducts>
        <fbc:geneProductAssociation/>
      </reaction>
      <reaction metaid="R_R01529" sboTerm="SBO:0000176" id="R_R01529" name="D-Ribulose 5-phosphate &lt;=&gt; D-Xylulose 5-phosphate" reversible="true" fast="false" fbc:lowerFluxBound="FB1N1000" fbc:upperFluxBound="FB4N1000">
        <listOfReactants>
          <speciesReference species="M_C00199_c_Cytosol" stoichiometry="1" constant="true"/>
        </listOfReactants>
        <listOfProducts>
          <speciesReference species="M_C00231_c_Cytosol" stoichiometry="1" constant="true"/>
        </listOfProducts>
        <fbc:geneProductAssociation/>
      </reaction>
      <reaction metaid="R_R01569" sboTerm="SBO:0000176" id="R_R01569" name="dTMP + H2O &lt;=&gt; Thymidine + Orthophosphate" reversible="true" fast="false" fbc:lowerFluxBound="FB1N1000" fbc:upperFluxBound="FB4N1000">
        <listOfReactants>
          <speciesReference species="M_C00001_c_Cytosol" stoichiometry="1" constant="true"/>
          <speciesReference species="M_C00364_c_Cytosol" stoichiometry="1" constant="true"/>
        </listOfReactants>
        <listOfProducts>
          <speciesReference species="M_C00009_c_Cytosol" stoichiometry="1" constant="true"/>
          <speciesReference species="M_C00214_c_Cytosol" stoichiometry="1" constant="true"/>
        </listOfProducts>
        <fbc:geneProductAssociation/>
      </reaction>
      <reaction metaid="R_R01602" sboTerm="SBO:0000176" id="R_R01602" name="alpha-D-Glucose &lt;=&gt; beta-D-Glucose" reversible="true" fast="false" fbc:lowerFluxBound="FB1N1000" fbc:upperFluxBound="FB4N1000">
        <listOfReactants>
          <speciesReference species="M_C00267_c_Cytosol" stoichiometry="1" constant="true"/>
        </listOfReactants>
        <listOfProducts>
          <speciesReference species="M_C00221_c_Cytosol" stoichiometry="1" constant="true"/>
        </listOfProducts>
        <fbc:geneProductAssociation/>
      </reaction>
      <reaction metaid="R_R01625" sboTerm="SBO:0000176" id="R_R01625" name="CoA + Apo-[acyl-carrier-protein] &lt;=&gt; Adenosine 3&apos;,5&apos;-bisphosphate + Acyl-carrier protein" reversible="true" fast="false" fbc:lowerFluxBound="FB1N1000" fbc:upperFluxBound="FB4N1000">
        <listOfReactants>
          <speciesReference species="M_C00010_c_Cytosol" stoichiometry="1" constant="true"/>
          <speciesReference species="M_C03688_c_Cytosol" stoichiometry="1" constant="true"/>
        </listOfReactants>
        <listOfProducts>
          <speciesReference species="M_C00054_c_Cytosol" stoichiometry="1" constant="true"/>
          <speciesReference species="M_C00229_c_Cytosol" stoichiometry="1" constant="true"/>
        </listOfProducts>
        <fbc:geneProductAssociation/>
      </reaction>
      <reaction metaid="R_R01654" sboTerm="SBO:0000176" id="R_R01654" name="ATP + 10-Formyltetrahydrofolate + L-Glutamate &lt;=&gt; ADP + Orthophosphate + (6R)-10-Formyltetrahydropteroyldiglutamate" reversible="true" fast="false" fbc:lowerFluxBound="FB1N1000" fbc:upperFluxBound="FB4N1000">
        <listOfReactants>
          <speciesReference species="M_C00002_c_Cytosol" stoichiometry="1" constant="true"/>
          <speciesReference species="M_C00025_c_Cytosol" stoichiometry="1" constant="true"/>
          <speciesReference species="M_C00234_c_Cytosol" stoichiometry="1" constant="true"/>
        </listOfReactants>
        <listOfProducts>
          <speciesReference species="M_C00008_c_Cytosol" stoichiometry="1" constant="true"/>
          <speciesReference species="M_C00009_c_Cytosol" stoichiometry="1" constant="true"/>
          <speciesReference species="M_C05928_c_Cytosol" stoichiometry="1" constant="true"/>
        </listOfProducts>
        <fbc:geneProductAssociation/>
      </reaction>
      <reaction metaid="R_R01658" sboTerm="SBO:0000176" id="R_R01658" name="Dimethylallyl diphosphate + Isopentenyl diphosphate &lt;=&gt; Diphosphate + Geranyl diphosphate" reversible="true" fast="false" fbc:lowerFluxBound="FB1N1000" fbc:upperFluxBound="FB4N1000">
        <listOfReactants>
          <speciesReference species="M_C00129_c_Cytosol" stoichiometry="1" constant="true"/>
          <speciesReference species="M_C00235_c_Cytosol" stoichiometry="1" constant="true"/>
        </listOfReactants>
        <listOfProducts>
          <speciesReference species="M_C00013_c_Cytosol" stoichiometry="1" constant="true"/>
          <speciesReference species="M_C00341_c_Cytosol" stoichiometry="1" constant="true"/>
        </listOfProducts>
        <fbc:geneProductAssociation/>
      </reaction>
      <reaction metaid="R_R01664" sboTerm="SBO:0000176" id="R_R01664" name="dCMP + H2O &lt;=&gt; Deoxycytidine + Orthophosphate" reversible="true" fast="false" fbc:lowerFluxBound="FB1N1000" fbc:upperFluxBound="FB4N1000">
        <listOfReactants>
          <speciesReference species="M_C00001_c_Cytosol" stoichiometry="1" constant="true"/>
          <speciesReference species="M_C00239_c_Cytosol" stoichiometry="1" constant="true"/>
        </listOfReactants>
        <listOfProducts>
          <speciesReference species="M_C00009_c_Cytosol" stoichiometry="1" constant="true"/>
          <speciesReference species="M_C00881_c_Cytosol" stoichiometry="1" constant="true"/>
        </listOfProducts>
        <fbc:geneProductAssociation/>
      </reaction>
      <reaction metaid="R_R01678" sboTerm="SBO:0000176" id="R_R01678" name="Lactose + H2O &lt;=&gt; alpha-D-Glucose + D-Galactose" reversible="true" fast="false" fbc:lowerFluxBound="FB1N1000" fbc:upperFluxBound="FB4N1000">
        <listOfReactants>
          <speciesReference species="M_C00001_c_Cytosol" stoichiometry="1" constant="true"/>
          <speciesReference species="M_C00243_c_Cytosol" stoichiometry="1" constant="true"/>
        </listOfReactants>
        <listOfProducts>
          <speciesReference species="M_C00124_c_Cytosol" stoichiometry="1" constant="true"/>
          <speciesReference species="M_C00267_c_Cytosol" stoichiometry="1" constant="true"/>
        </listOfProducts>
        <fbc:geneProductAssociation/>
      </reaction>
      <reaction metaid="R_R01698" sboTerm="SBO:0000176" id="R_R01698" name="Dihydrolipoamide + NAD+ &lt;=&gt; Lipoamide + NADH + H+" reversible="true" fast="false" fbc:lowerFluxBound="FB1N1000" fbc:upperFluxBound="FB4N1000">
        <listOfReactants>
          <speciesReference species="M_C00003_c_Cytosol" stoichiometry="1" constant="true"/>
          <speciesReference species="M_C00579_c_Cytosol" stoichiometry="1" constant="true"/>
        </listOfReactants>
        <listOfProducts>
          <speciesReference species="M_C00004_c_Cytosol" stoichiometry="1" constant="true"/>
          <speciesReference species="M_C00080_c_Cytosol" stoichiometry="1" constant="true"/>
          <speciesReference species="M_C00248_c_Cytosol" stoichiometry="1" constant="true"/>
        </listOfProducts>
        <fbc:geneProductAssociation/>
      </reaction>
      <reaction metaid="R_R01700" sboTerm="SBO:0000176" id="R_R01700" name="2-Oxoglutarate + Enzyme N6-(lipoyl)lysine &lt;=&gt; [Dihydrolipoyllysine-residue succinyltransferase] S-succinyldihydrolipoyllysine + CO2" reversible="true" fast="false" fbc:lowerFluxBound="FB1N1000" fbc:upperFluxBound="FB4N1000">
        <listOfReactants>
          <speciesReference species="M_C00026_c_Cytosol" stoichiometry="1" constant="true"/>
          <speciesReference species="M_C15972_c_Cytosol" stoichiometry="1" constant="true"/>
        </listOfReactants>
        <listOfProducts>
          <speciesReference species="M_C00011_c_Cytosol" stoichiometry="1" constant="true"/>
          <speciesReference species="M_C16254_c_Cytosol" stoichiometry="1" constant="true"/>
        </listOfProducts>
        <fbc:geneProductAssociation/>
      </reaction>
      <reaction metaid="R_R01705" sboTerm="SBO:0000176" id="R_R01705" name="Hexadecanoic acid + Protein &lt;=&gt; Palmitoyl-protein + H2O" reversible="true" fast="false" fbc:lowerFluxBound="FB1N1000" fbc:upperFluxBound="FB4N1000">
        <listOfReactants>
          <speciesReference species="M_C00017_c_Cytosol" stoichiometry="1" constant="true"/>
          <speciesReference species="M_C00249_c_Cytosol" stoichiometry="1" constant="true"/>
        </listOfReactants>
        <listOfProducts>
          <speciesReference species="M_C00001_c_Cytosol" stoichiometry="1" constant="true"/>
          <speciesReference species="M_C06412_c_Cytosol" stoichiometry="1" constant="true"/>
        </listOfProducts>
        <fbc:geneProductAssociation/>
      </reaction>
      <reaction metaid="R_R01706" sboTerm="SBO:0000176" id="R_R01706" name="Hexadecanoyl-[acp] + H2O &lt;=&gt; Acyl-carrier protein + Hexadecanoic acid" reversible="true" fast="false" fbc:lowerFluxBound="FB1N1000" fbc:upperFluxBound="FB4N1000">
        <listOfReactants>
          <speciesReference species="M_C00001_c_Cytosol" stoichiometry="1" constant="true"/>
          <speciesReference species="M_C05764_c_Cytosol" stoichiometry="1" constant="true"/>
        </listOfReactants>
        <listOfProducts>
          <speciesReference species="M_C00229_c_Cytosol" stoichiometry="1" constant="true"/>
          <speciesReference species="M_C00249_c_Cytosol" stoichiometry="1" constant="true"/>
        </listOfProducts>
        <fbc:geneProductAssociation/>
      </reaction>
      <reaction metaid="R_R01714" sboTerm="SBO:0000176" id="R_R01714" name="5-O-(1-Carboxyvinyl)-3-phosphoshikimate &lt;=&gt; Chorismate + Orthophosphate" reversible="true" fast="false" fbc:lowerFluxBound="FB1N1000" fbc:upperFluxBound="FB4N1000">
        <listOfReactants>
          <speciesReference species="M_C01269_c_Cytosol" stoichiometry="1" constant="true"/>
        </listOfReactants>
        <listOfProducts>
          <speciesReference species="M_C00009_c_Cytosol" stoichiometry="1" constant="true"/>
          <speciesReference species="M_C00251_c_Cytosol" stoichiometry="1" constant="true"/>
        </listOfProducts>
        <fbc:geneProductAssociation/>
      </reaction>
      <reaction metaid="R_R01724" sboTerm="SBO:0000176" id="R_R01724" name="Nicotinate D-ribonucleotide + Diphosphate + ADP + Orthophosphate &lt;=&gt; Nicotinate + 5-Phospho-alpha-D-ribose 1-diphosphate + ATP + H2O + H+" reversible="true" fast="false" fbc:lowerFluxBound="FB1N1000" fbc:upperFluxBound="FB4N1000">
        <listOfReactants>
          <speciesReference species="M_C00008_c_Cytosol" stoichiometry="1" constant="true"/>
          <speciesReference species="M_C00009_c_Cytosol" stoichiometry="1" constant="true"/>
          <speciesReference species="M_C00013_c_Cytosol" stoichiometry="1" constant="true"/>
          <speciesReference species="M_C01185_c_Cytosol" stoichiometry="1" constant="true"/>
        </listOfReactants>
        <listOfProducts>
          <speciesReference species="M_C00001_c_Cytosol" stoichiometry="1" constant="true"/>
          <speciesReference species="M_C00002_c_Cytosol" stoichiometry="1" constant="true"/>
          <speciesReference species="M_C00080_c_Cytosol" stoichiometry="1" constant="true"/>
          <speciesReference species="M_C00119_c_Cytosol" stoichiometry="1" constant="true"/>
          <speciesReference species="M_C00253_c_Cytosol" stoichiometry="1" constant="true"/>
        </listOfProducts>
        <fbc:geneProductAssociation/>
      </reaction>
      <reaction metaid="R_R01752" sboTerm="SBO:0000176" id="R_R01752" name="D-Glyceraldehyde + NAD+ + H2O &lt;=&gt; D-Glycerate + NADH + H+" reversible="true" fast="false" fbc:lowerFluxBound="FB1N1000" fbc:upperFluxBound="FB4N1000">
        <listOfReactants>
          <speciesReference species="M_C00001_c_Cytosol" stoichiometry="1" constant="true"/>
          <speciesReference species="M_C00003_c_Cytosol" stoichiometry="1" constant="true"/>
          <speciesReference species="M_C00577_c_Cytosol" stoichiometry="1" constant="true"/>
        </listOfReactants>
        <listOfProducts>
          <speciesReference species="M_C00004_c_Cytosol" stoichiometry="1" constant="true"/>
          <speciesReference species="M_C00080_c_Cytosol" stoichiometry="1" constant="true"/>
          <speciesReference species="M_C00258_c_Cytosol" stoichiometry="1" constant="true"/>
        </listOfProducts>
        <fbc:geneProductAssociation/>
      </reaction>
      <reaction metaid="R_R01778" sboTerm="SBO:0000176" id="R_R01778" name="(3S)-3-Hydroxyacyl-CoA + NAD+ &lt;=&gt; 3-Oxoacyl-CoA + NADH + H+" reversible="true" fast="false" fbc:lowerFluxBound="FB1N1000" fbc:upperFluxBound="FB4N1000">
        <listOfReactants>
          <speciesReference species="M_C00003_c_Cytosol" stoichiometry="1" constant="true"/>
          <speciesReference species="M_C00640_c_Cytosol" stoichiometry="1" constant="true"/>
        </listOfReactants>
        <listOfProducts>
          <speciesReference species="M_C00004_c_Cytosol" stoichiometry="1" constant="true"/>
          <speciesReference species="M_C00080_c_Cytosol" stoichiometry="1" constant="true"/>
          <speciesReference species="M_C00264_c_Cytosol" stoichiometry="1" constant="true"/>
        </listOfProducts>
        <fbc:geneProductAssociation/>
      </reaction>
      <reaction metaid="R_R01780" sboTerm="SBO:0000176" id="R_R01780" name="Succinyl-CoA + 3-Oxo acid &lt;=&gt; Succinate + 3-Oxoacyl-CoA" reversible="true" fast="false" fbc:lowerFluxBound="FB1N1000" fbc:upperFluxBound="FB4N1000">
        <listOfReactants>
          <speciesReference species="M_C00091_c_Cytosol" stoichiometry="1" constant="true"/>
          <speciesReference species="M_C01656_c_Cytosol" stoichiometry="1" constant="true"/>
        </listOfReactants>
        <listOfProducts>
          <speciesReference species="M_C00042_c_Cytosol" stoichiometry="1" constant="true"/>
          <speciesReference species="M_C00264_c_Cytosol" stoichiometry="1" constant="true"/>
        </listOfProducts>
        <fbc:geneProductAssociation/>
      </reaction>
      <reaction metaid="R_R01793" sboTerm="SBO:0000176" id="R_R01793" name="Dihydrobiopterin + NADH + H+ &lt;=&gt; Tetrahydrobiopterin + NAD+" reversible="true" fast="false" fbc:lowerFluxBound="FB1N1000" fbc:upperFluxBound="FB4N1000">
        <listOfReactants>
          <speciesReference species="M_C00004_c_Cytosol" stoichiometry="1" constant="true"/>
          <speciesReference species="M_C00080_c_Cytosol" stoichiometry="1" constant="true"/>
          <speciesReference species="M_C00268_c_Cytosol" stoichiometry="1" constant="true"/>
        </listOfReactants>
        <listOfProducts>
          <speciesReference species="M_C00003_c_Cytosol" stoichiometry="1" constant="true"/>
          <speciesReference species="M_C00272_c_Cytosol" stoichiometry="1" constant="true"/>
        </listOfProducts>
        <fbc:geneProductAssociation/>
      </reaction>
      <reaction metaid="R_R01794" sboTerm="SBO:0000176" id="R_R01794" name="Dihydrobiopterin + NADPH + H+ &lt;=&gt; Tetrahydrobiopterin + NADP+" reversible="true" fast="false" fbc:lowerFluxBound="FB1N1000" fbc:upperFluxBound="FB4N1000">
        <listOfReactants>
          <speciesReference species="M_C00005_c_Cytosol" stoichiometry="1" constant="true"/>
          <speciesReference species="M_C00080_c_Cytosol" stoichiometry="1" constant="true"/>
          <speciesReference species="M_C00268_c_Cytosol" stoichiometry="1" constant="true"/>
        </listOfReactants>
        <listOfProducts>
          <speciesReference species="M_C00006_c_Cytosol" stoichiometry="1" constant="true"/>
          <speciesReference species="M_C00272_c_Cytosol" stoichiometry="1" constant="true"/>
        </listOfProducts>
        <fbc:geneProductAssociation/>
      </reaction>
      <reaction metaid="R_R01799" sboTerm="SBO:0000176" id="R_R01799" name="CTP + Phosphatidate &lt;=&gt; Diphosphate + CDP-diacylglycerol" reversible="true" fast="false" fbc:lowerFluxBound="FB1N1000" fbc:upperFluxBound="FB4N1000">
        <listOfReactants>
          <speciesReference species="M_C00063_c_Cytosol" stoichiometry="1" constant="true"/>
          <speciesReference species="M_C00416_c_Cytosol" stoichiometry="1" constant="true"/>
        </listOfReactants>
        <listOfProducts>
          <speciesReference species="M_C00013_c_Cytosol" stoichiometry="1" constant="true"/>
          <speciesReference species="M_C00269_c_Cytosol" stoichiometry="1" constant="true"/>
        </listOfProducts>
        <fbc:geneProductAssociation/>
      </reaction>
      <reaction metaid="R_R01802" sboTerm="SBO:0000176" id="R_R01802" name="CDP-diacylglycerol + myo-Inositol &lt;=&gt; CMP + 1-Phosphatidyl-D-myo-inositol" reversible="true" fast="false" fbc:lowerFluxBound="FB1N1000" fbc:upperFluxBound="FB4N1000">
        <listOfReactants>
          <speciesReference species="M_C00137_c_Cytosol" stoichiometry="1" constant="true"/>
          <speciesReference species="M_C00269_c_Cytosol" stoichiometry="1" constant="true"/>
        </listOfReactants>
        <listOfProducts>
          <speciesReference species="M_C00055_c_Cytosol" stoichiometry="1" constant="true"/>
          <speciesReference species="M_C01194_c_Cytosol" stoichiometry="1" constant="true"/>
        </listOfProducts>
        <fbc:geneProductAssociation/>
      </reaction>
      <reaction metaid="R_R01818" sboTerm="SBO:0000176" id="R_R01818" name="D-Mannose 6-phosphate &lt;=&gt; D-Mannose 1-phosphate" reversible="true" fast="false" fbc:lowerFluxBound="FB1N1000" fbc:upperFluxBound="FB4N1000">
        <listOfReactants>
          <speciesReference species="M_C00275_c_Cytosol" stoichiometry="1" constant="true"/>
        </listOfReactants>
        <listOfProducts>
          <speciesReference species="M_C00636_c_Cytosol" stoichiometry="1" constant="true"/>
        </listOfProducts>
        <fbc:geneProductAssociation/>
      </reaction>
      <reaction metaid="R_R01819" sboTerm="SBO:0000176" id="R_R01819" name="D-Mannose 6-phosphate &lt;=&gt; beta-D-Fructose 6-phosphate" reversible="true" fast="false" fbc:lowerFluxBound="FB1N1000" fbc:upperFluxBound="FB4N1000">
        <listOfReactants>
          <speciesReference species="M_C00275_c_Cytosol" stoichiometry="1" constant="true"/>
        </listOfReactants>
        <listOfProducts>
          <speciesReference species="M_C05345_c_Cytosol" stoichiometry="1" constant="true"/>
        </listOfProducts>
        <fbc:geneProductAssociation/>
      </reaction>
      <reaction metaid="R_R01821" sboTerm="SBO:0000176" id="R_R01821" name="Amylose + Orthophosphate &lt;=&gt; Amylose + D-Glucose 1-phosphate" reversible="true" fast="false" fbc:lowerFluxBound="FB1N1000" fbc:upperFluxBound="FB4N1000">
        <listOfReactants>
          <speciesReference species="M_C00009_c_Cytosol" stoichiometry="1" constant="true"/>
        </listOfReactants>
        <listOfProducts>
          <speciesReference species="M_C00103_c_Cytosol" stoichiometry="1" constant="true"/>
          <speciesReference species="M_C00718_c_Cytosol" stoichiometry="1" constant="true"/>
        </listOfProducts>
        <fbc:geneProductAssociation/>
      </reaction>
      <reaction metaid="R_R01826" sboTerm="SBO:0000176" id="R_R01826" name="Phosphoenolpyruvate + D-Erythrose 4-phosphate + H2O &lt;=&gt; 2-Dehydro-3-deoxy-D-arabino-heptonate 7-phosphate + Orthophosphate" reversible="true" fast="false" fbc:lowerFluxBound="FB1N1000" fbc:upperFluxBound="FB4N1000">
        <listOfReactants>
          <speciesReference species="M_C00001_c_Cytosol" stoichiometry="1" constant="true"/>
          <speciesReference species="M_C00074_c_Cytosol" stoichiometry="1" constant="true"/>
          <speciesReference species="M_C00279_c_Cytosol" stoichiometry="1" constant="true"/>
        </listOfReactants>
        <listOfProducts>
          <speciesReference species="M_C00009_c_Cytosol" stoichiometry="1" constant="true"/>
          <speciesReference species="M_C04691_c_Cytosol" stoichiometry="1" constant="true"/>
        </listOfProducts>
        <fbc:geneProductAssociation/>
      </reaction>
      <reaction metaid="R_R01843" sboTerm="SBO:0000176" id="R_R01843" name="ATP + Sedoheptulose 7-phosphate &lt;=&gt; ADP + Sedoheptulose 1,7-bisphosphate" reversible="true" fast="false" fbc:lowerFluxBound="FB1N1000" fbc:upperFluxBound="FB4N1000">
        <listOfReactants>
          <speciesReference species="M_C00002_c_Cytosol" stoichiometry="1" constant="true"/>
          <speciesReference species="M_C05382_c_Cytosol" stoichiometry="1" constant="true"/>
        </listOfReactants>
        <listOfProducts>
          <speciesReference species="M_C00008_c_Cytosol" stoichiometry="1" constant="true"/>
          <speciesReference species="M_C00447_c_Cytosol" stoichiometry="1" constant="true"/>
        </listOfProducts>
        <fbc:geneProductAssociation/>
      </reaction>
      <reaction metaid="R_R01853" sboTerm="SBO:0000176" id="R_R01853" name="Primary amine + H2O + Oxygen &lt;=&gt; Aldehyde + Ammonia + Hydrogen peroxide" reversible="true" fast="false" fbc:lowerFluxBound="FB1N1000" fbc:upperFluxBound="FB4N1000">
        <listOfReactants>
          <speciesReference species="M_C00001_c_Cytosol" stoichiometry="1" constant="true"/>
          <speciesReference species="M_C00007_c_Cytosol" stoichiometry="1" constant="true"/>
          <speciesReference species="M_C00375_c_Cytosol" stoichiometry="1" constant="true"/>
        </listOfReactants>
        <listOfProducts>
          <speciesReference species="M_C00014_c_Cytosol" stoichiometry="1" constant="true"/>
          <speciesReference species="M_C00027_c_Cytosol" stoichiometry="1" constant="true"/>
          <speciesReference species="M_C00071_c_Cytosol" stoichiometry="1" constant="true"/>
        </listOfProducts>
        <fbc:geneProductAssociation/>
      </reaction>
      <reaction metaid="R_R01911" sboTerm="SBO:0000176" id="R_R01911" name="Pyridoxine + Orthophosphate &lt;=&gt; Pyridoxine phosphate + H2O" reversible="true" fast="false" fbc:lowerFluxBound="FB1N1000" fbc:upperFluxBound="FB4N1000">
        <listOfReactants>
          <speciesReference species="M_C00009_c_Cytosol" stoichiometry="1" constant="true"/>
          <speciesReference species="M_C00314_c_Cytosol" stoichiometry="1" constant="true"/>
        </listOfReactants>
        <listOfProducts>
          <speciesReference species="M_C00001_c_Cytosol" stoichiometry="1" constant="true"/>
          <speciesReference species="M_C00627_c_Cytosol" stoichiometry="1" constant="true"/>
        </listOfProducts>
        <fbc:geneProductAssociation/>
      </reaction>
      <reaction metaid="R_R01920" sboTerm="SBO:0000176" id="R_R01920" name="S-Adenosylmethioninamine + Putrescine &lt;=&gt; 5&apos;-Methylthioadenosine + Spermidine" reversible="true" fast="false" fbc:lowerFluxBound="FB1N1000" fbc:upperFluxBound="FB4N1000">
        <listOfReactants>
          <speciesReference species="M_C00134_c_Cytosol" stoichiometry="1" constant="true"/>
          <speciesReference species="M_C01137_c_Cytosol" stoichiometry="1" constant="true"/>
        </listOfReactants>
        <listOfProducts>
          <speciesReference species="M_C00170_c_Cytosol" stoichiometry="1" constant="true"/>
          <speciesReference species="M_C00315_c_Cytosol" stoichiometry="1" constant="true"/>
        </listOfProducts>
        <fbc:geneProductAssociation/>
      </reaction>
      <reaction metaid="R_R01931" sboTerm="SBO:0000176" id="R_R01931" name="Thiosulfate + Cyanide ion &lt;=&gt; Sulfite + Thiocyanate" reversible="true" fast="false" fbc:lowerFluxBound="FB1N1000" fbc:upperFluxBound="FB4N1000">
        <listOfReactants>
          <speciesReference species="M_C00177_c_Cytosol" stoichiometry="1" constant="true"/>
          <speciesReference species="M_C00320_c_Cytosol" stoichiometry="1" constant="true"/>
        </listOfReactants>
        <listOfProducts>
          <speciesReference species="M_C00094_c_Cytosol" stoichiometry="1" constant="true"/>
          <speciesReference species="M_C01755_c_Cytosol" stoichiometry="1" constant="true"/>
        </listOfProducts>
        <fbc:geneProductAssociation/>
      </reaction>
      <reaction metaid="R_R01933" sboTerm="SBO:0000176" id="R_R01933" name="2-Oxoadipate + CoA + NAD+ &lt;=&gt; Glutaryl-CoA + CO2 + NADH + H+" reversible="true" fast="false" fbc:lowerFluxBound="FB1N1000" fbc:upperFluxBound="FB4N1000">
        <listOfReactants>
          <speciesReference species="M_C00003_c_Cytosol" stoichiometry="1" constant="true"/>
          <speciesReference species="M_C00010_c_Cytosol" stoichiometry="1" constant="true"/>
          <speciesReference species="M_C00322_c_Cytosol" stoichiometry="1" constant="true"/>
        </listOfReactants>
        <listOfProducts>
          <speciesReference species="M_C00004_c_Cytosol" stoichiometry="1" constant="true"/>
          <speciesReference species="M_C00011_c_Cytosol" stoichiometry="1" constant="true"/>
          <speciesReference species="M_C00080_c_Cytosol" stoichiometry="1" constant="true"/>
          <speciesReference species="M_C00527_c_Cytosol" stoichiometry="1" constant="true"/>
        </listOfProducts>
        <fbc:geneProductAssociation/>
      </reaction>
      <reaction metaid="R_R01968" sboTerm="SBO:0000176" id="R_R01968" name="dGMP + H2O &lt;=&gt; Deoxyguanosine + Orthophosphate" reversible="true" fast="false" fbc:lowerFluxBound="FB1N1000" fbc:upperFluxBound="FB4N1000">
        <listOfReactants>
          <speciesReference species="M_C00001_c_Cytosol" stoichiometry="1" constant="true"/>
          <speciesReference species="M_C00362_c_Cytosol" stoichiometry="1" constant="true"/>
        </listOfReactants>
        <listOfProducts>
          <speciesReference species="M_C00009_c_Cytosol" stoichiometry="1" constant="true"/>
          <speciesReference species="M_C00330_c_Cytosol" stoichiometry="1" constant="true"/>
        </listOfProducts>
        <fbc:geneProductAssociation/>
      </reaction>
      <reaction metaid="R_R01975" sboTerm="SBO:0000176" id="R_R01975" name="(S)-3-Hydroxybutanoyl-CoA + NAD+ &lt;=&gt; Acetoacetyl-CoA + NADH + H+" reversible="true" fast="false" fbc:lowerFluxBound="FB1N1000" fbc:upperFluxBound="FB4N1000">
        <listOfReactants>
          <speciesReference species="M_C00003_c_Cytosol" stoichiometry="1" constant="true"/>
          <speciesReference species="M_C01144_c_Cytosol" stoichiometry="1" constant="true"/>
        </listOfReactants>
        <listOfProducts>
          <speciesReference species="M_C00004_c_Cytosol" stoichiometry="1" constant="true"/>
          <speciesReference species="M_C00080_c_Cytosol" stoichiometry="1" constant="true"/>
          <speciesReference species="M_C00332_c_Cytosol" stoichiometry="1" constant="true"/>
        </listOfProducts>
        <fbc:geneProductAssociation/>
      </reaction>
      <reaction metaid="R_R01976" sboTerm="SBO:0000176" id="R_R01976" name="(S)-3-Hydroxybutanoyl-CoA + NADP+ &lt;=&gt; Acetoacetyl-CoA + NADPH + H+" reversible="true" fast="false" fbc:lowerFluxBound="FB1N1000" fbc:upperFluxBound="FB4N1000">
        <listOfReactants>
          <speciesReference species="M_C00006_c_Cytosol" stoichiometry="1" constant="true"/>
          <speciesReference species="M_C01144_c_Cytosol" stoichiometry="1" constant="true"/>
        </listOfReactants>
        <listOfProducts>
          <speciesReference species="M_C00005_c_Cytosol" stoichiometry="1" constant="true"/>
          <speciesReference species="M_C00080_c_Cytosol" stoichiometry="1" constant="true"/>
          <speciesReference species="M_C00332_c_Cytosol" stoichiometry="1" constant="true"/>
        </listOfProducts>
        <fbc:geneProductAssociation/>
      </reaction>
      <reaction metaid="R_R01986" sboTerm="SBO:0000176" id="R_R01986" name="4-Aminobutyraldehyde + NADP+ + H2O &lt;=&gt; 4-Aminobutanoate + NADPH + H+" reversible="true" fast="false" fbc:lowerFluxBound="FB1N1000" fbc:upperFluxBound="FB4N1000">
        <listOfReactants>
          <speciesReference species="M_C00001_c_Cytosol" stoichiometry="1" constant="true"/>
          <speciesReference species="M_C00006_c_Cytosol" stoichiometry="1" constant="true"/>
          <speciesReference species="M_C00555_c_Cytosol" stoichiometry="1" constant="true"/>
        </listOfReactants>
        <listOfProducts>
          <speciesReference species="M_C00005_c_Cytosol" stoichiometry="1" constant="true"/>
          <speciesReference species="M_C00080_c_Cytosol" stoichiometry="1" constant="true"/>
          <speciesReference species="M_C00334_c_Cytosol" stoichiometry="1" constant="true"/>
        </listOfProducts>
        <fbc:geneProductAssociation/>
      </reaction>
      <reaction metaid="R_R02003" sboTerm="SBO:0000176" id="R_R02003" name="Geranyl diphosphate + Isopentenyl diphosphate &lt;=&gt; Diphosphate + trans,trans-Farnesyl diphosphate" reversible="true" fast="false" fbc:lowerFluxBound="FB1N1000" fbc:upperFluxBound="FB4N1000">
        <listOfReactants>
          <speciesReference species="M_C00129_c_Cytosol" stoichiometry="1" constant="true"/>
          <speciesReference species="M_C00341_c_Cytosol" stoichiometry="1" constant="true"/>
        </listOfReactants>
        <listOfProducts>
          <speciesReference species="M_C00013_c_Cytosol" stoichiometry="1" constant="true"/>
          <speciesReference species="M_C00448_c_Cytosol" stoichiometry="1" constant="true"/>
        </listOfProducts>
        <fbc:geneProductAssociation/>
      </reaction>
      <reaction metaid="R_R02016" sboTerm="SBO:0000176" id="R_R02016" name="Thioredoxin + NADP+ &lt;=&gt; Thioredoxin disulfide + NADPH + H+" reversible="true" fast="false" fbc:lowerFluxBound="FB1N1000" fbc:upperFluxBound="FB4N1000">
        <listOfReactants>
          <speciesReference species="M_C00006_c_Cytosol" stoichiometry="1" constant="true"/>
          <speciesReference species="M_C00342_c_Cytosol" stoichiometry="1" constant="true"/>
        </listOfReactants>
        <listOfProducts>
          <speciesReference species="M_C00005_c_Cytosol" stoichiometry="1" constant="true"/>
          <speciesReference species="M_C00080_c_Cytosol" stoichiometry="1" constant="true"/>
          <speciesReference species="M_C00343_c_Cytosol" stoichiometry="1" constant="true"/>
        </listOfProducts>
        <fbc:geneProductAssociation/>
      </reaction>
      <reaction metaid="R_R02057" sboTerm="SBO:0000176" id="R_R02057" name="CDP-ethanolamine + 1,2-Diacyl-sn-glycerol &lt;=&gt; CMP + Phosphatidylethanolamine" reversible="true" fast="false" fbc:lowerFluxBound="FB1N1000" fbc:upperFluxBound="FB4N1000">
        <listOfReactants>
          <speciesReference species="M_C00570_c_Cytosol" stoichiometry="1" constant="true"/>
          <speciesReference species="M_C00641_c_Cytosol" stoichiometry="1" constant="true"/>
        </listOfReactants>
        <listOfProducts>
          <speciesReference species="M_C00055_c_Cytosol" stoichiometry="1" constant="true"/>
          <speciesReference species="M_C00350_c_Cytosol" stoichiometry="1" constant="true"/>
        </listOfProducts>
        <fbc:geneProductAssociation/>
      </reaction>
      <reaction metaid="R_R02058" sboTerm="SBO:0000176" id="R_R02058" name="Acetyl-CoA + D-Glucosamine 6-phosphate &lt;=&gt; CoA + N-Acetyl-D-glucosamine 6-phosphate" reversible="true" fast="false" fbc:lowerFluxBound="FB1N1000" fbc:upperFluxBound="FB4N1000">
        <listOfReactants>
          <speciesReference species="M_C00024_c_Cytosol" stoichiometry="1" constant="true"/>
          <speciesReference species="M_C00352_c_Cytosol" stoichiometry="1" constant="true"/>
        </listOfReactants>
        <listOfProducts>
          <speciesReference species="M_C00010_c_Cytosol" stoichiometry="1" constant="true"/>
          <speciesReference species="M_C00357_c_Cytosol" stoichiometry="1" constant="true"/>
        </listOfProducts>
        <fbc:geneProductAssociation/>
      </reaction>
      <reaction metaid="R_R02061" sboTerm="SBO:0000176" id="R_R02061" name="trans,trans-Farnesyl diphosphate + Isopentenyl diphosphate &lt;=&gt; Diphosphate + Geranylgeranyl diphosphate" reversible="true" fast="false" fbc:lowerFluxBound="FB1N1000" fbc:upperFluxBound="FB4N1000">
        <listOfReactants>
          <speciesReference species="M_C00129_c_Cytosol" stoichiometry="1" constant="true"/>
          <speciesReference species="M_C00448_c_Cytosol" stoichiometry="1" constant="true"/>
        </listOfReactants>
        <listOfProducts>
          <speciesReference species="M_C00013_c_Cytosol" stoichiometry="1" constant="true"/>
          <speciesReference species="M_C00353_c_Cytosol" stoichiometry="1" constant="true"/>
        </listOfProducts>
        <fbc:geneProductAssociation/>
      </reaction>
      <reaction metaid="R_R02080" sboTerm="SBO:0000176" id="R_R02080" name="3,4-Dihydroxy-L-phenylalanine &lt;=&gt; Dopamine + CO2" reversible="true" fast="false" fbc:lowerFluxBound="FB1N1000" fbc:upperFluxBound="FB4N1000">
        <listOfReactants>
          <speciesReference species="M_C00355_c_Cytosol" stoichiometry="1" constant="true"/>
        </listOfReactants>
        <listOfProducts>
          <speciesReference species="M_C00011_c_Cytosol" stoichiometry="1" constant="true"/>
          <speciesReference species="M_C03758_c_Cytosol" stoichiometry="1" constant="true"/>
        </listOfProducts>
        <fbc:geneProductAssociation/>
      </reaction>
      <reaction metaid="R_R02088" sboTerm="SBO:0000176" id="R_R02088" name="dAMP + H2O &lt;=&gt; Deoxyadenosine + Orthophosphate" reversible="true" fast="false" fbc:lowerFluxBound="FB1N1000" fbc:upperFluxBound="FB4N1000">
        <listOfReactants>
          <speciesReference species="M_C00001_c_Cytosol" stoichiometry="1" constant="true"/>
          <speciesReference species="M_C00360_c_Cytosol" stoichiometry="1" constant="true"/>
        </listOfReactants>
        <listOfProducts>
          <speciesReference species="M_C00009_c_Cytosol" stoichiometry="1" constant="true"/>
          <speciesReference species="M_C00559_c_Cytosol" stoichiometry="1" constant="true"/>
        </listOfProducts>
        <fbc:geneProductAssociation/>
      </reaction>
      <reaction metaid="R_R02102" sboTerm="SBO:0000176" id="R_R02102" name="dUMP + H2O &lt;=&gt; Deoxyuridine + Orthophosphate" reversible="true" fast="false" fbc:lowerFluxBound="FB1N1000" fbc:upperFluxBound="FB4N1000">
        <listOfReactants>
          <speciesReference species="M_C00001_c_Cytosol" stoichiometry="1" constant="true"/>
          <speciesReference species="M_C00365_c_Cytosol" stoichiometry="1" constant="true"/>
        </listOfReactants>
        <listOfProducts>
          <speciesReference species="M_C00009_c_Cytosol" stoichiometry="1" constant="true"/>
          <speciesReference species="M_C00526_c_Cytosol" stoichiometry="1" constant="true"/>
        </listOfProducts>
        <fbc:geneProductAssociation/>
      </reaction>
      <reaction metaid="R_R02108" sboTerm="SBO:0000176" id="R_R02108" name="Starch + H2O &lt;=&gt; Dextrin + Starch" reversible="true" fast="false" fbc:lowerFluxBound="FB1N1000" fbc:upperFluxBound="FB4N1000">
        <listOfReactants>
          <speciesReference species="M_C00001_c_Cytosol" stoichiometry="1" constant="true"/>
        </listOfReactants>
        <listOfProducts>
          <speciesReference species="M_C00369_c_Cytosol" stoichiometry="1" constant="true"/>
          <speciesReference species="M_C00721_c_Cytosol" stoichiometry="1" constant="true"/>
        </listOfProducts>
        <fbc:geneProductAssociation/>
      </reaction>
      <reaction metaid="R_R02110" sboTerm="SBO:0000176" id="R_R02110" name="Amylose &lt;=&gt; Starch" reversible="true" fast="false" fbc:lowerFluxBound="FB1N1000" fbc:upperFluxBound="FB4N1000">
        <listOfReactants>
          <speciesReference species="M_C00718_c_Cytosol" stoichiometry="1" constant="true"/>
        </listOfReactants>
        <listOfProducts>
          <speciesReference species="M_C00369_c_Cytosol" stoichiometry="1" constant="true"/>
        </listOfProducts>
        <fbc:geneProductAssociation/>
      </reaction>
      <reaction metaid="R_R02111" sboTerm="SBO:0000176" id="R_R02111" name="Starch + Orthophosphate &lt;=&gt; Amylose + D-Glucose 1-phosphate" reversible="true" fast="false" fbc:lowerFluxBound="FB1N1000" fbc:upperFluxBound="FB4N1000">
        <listOfReactants>
          <speciesReference species="M_C00009_c_Cytosol" stoichiometry="1" constant="true"/>
          <speciesReference species="M_C00369_c_Cytosol" stoichiometry="1" constant="true"/>
        </listOfReactants>
        <listOfProducts>
          <speciesReference species="M_C00103_c_Cytosol" stoichiometry="1" constant="true"/>
          <speciesReference species="M_C00718_c_Cytosol" stoichiometry="1" constant="true"/>
        </listOfProducts>
        <fbc:geneProductAssociation/>
      </reaction>
      <reaction metaid="R_R02115" sboTerm="SBO:0000176" id="R_R02115" name="Steryl ester + H2O &lt;=&gt; Sterol + Fatty acid" reversible="true" fast="false" fbc:lowerFluxBound="FB1N1000" fbc:upperFluxBound="FB4N1000">
        <listOfReactants>
          <speciesReference species="M_C00001_c_Cytosol" stoichiometry="1" constant="true"/>
          <speciesReference species="M_C01958_c_Cytosol" stoichiometry="1" constant="true"/>
        </listOfReactants>
        <listOfProducts>
          <speciesReference species="M_C00162_c_Cytosol" stoichiometry="1" constant="true"/>
          <speciesReference species="M_C00370_c_Cytosol" stoichiometry="1" constant="true"/>
        </listOfProducts>
        <fbc:geneProductAssociation/>
      </reaction>
      <reaction metaid="R_R02173" sboTerm="SBO:0000176" id="R_R02173" name="Tryptamine + H2O + Oxygen &lt;=&gt; Indole-3-acetaldehyde + Ammonia + Hydrogen peroxide" reversible="true" fast="false" fbc:lowerFluxBound="FB1N1000" fbc:upperFluxBound="FB4N1000">
        <listOfReactants>
          <speciesReference species="M_C00001_c_Cytosol" stoichiometry="1" constant="true"/>
          <speciesReference species="M_C00007_c_Cytosol" stoichiometry="1" constant="true"/>
          <speciesReference species="M_C00398_c_Cytosol" stoichiometry="1" constant="true"/>
        </listOfReactants>
        <listOfProducts>
          <speciesReference species="M_C00014_c_Cytosol" stoichiometry="1" constant="true"/>
          <speciesReference species="M_C00027_c_Cytosol" stoichiometry="1" constant="true"/>
          <speciesReference species="M_C00637_c_Cytosol" stoichiometry="1" constant="true"/>
        </listOfProducts>
        <fbc:geneProductAssociation/>
      </reaction>
      <reaction metaid="R_R02199" sboTerm="SBO:0000176" id="R_R02199" name="L-Isoleucine + 2-Oxoglutarate &lt;=&gt; (S)-3-Methyl-2-oxopentanoic acid + L-Glutamate" reversible="true" fast="false" fbc:lowerFluxBound="FB1N1000" fbc:upperFluxBound="FB4N1000">
        <listOfReactants>
          <speciesReference species="M_C00026_c_Cytosol" stoichiometry="1" constant="true"/>
          <speciesReference species="M_C00407_c_Cytosol" stoichiometry="1" constant="true"/>
        </listOfReactants>
        <listOfProducts>
          <speciesReference species="M_C00025_c_Cytosol" stoichiometry="1" constant="true"/>
          <speciesReference species="M_C00671_c_Cytosol" stoichiometry="1" constant="true"/>
        </listOfProducts>
        <fbc:geneProductAssociation/>
      </reaction>
      <reaction metaid="R_R02222" sboTerm="SBO:0000176" id="R_R02222" name="Stearoyl-CoA + 2 Ferrocytochrome b5 + Oxygen + 2 H+ &lt;=&gt; Oleoyl-CoA + 2 Ferricytochrome b5 + 2 H2O" reversible="true" fast="false" fbc:lowerFluxBound="FB1N1000" fbc:upperFluxBound="FB4N1000">
        <listOfReactants>
          <speciesReference species="M_C00007_c_Cytosol" stoichiometry="1" constant="true"/>
          <speciesReference species="M_C00080_c_Cytosol" stoichiometry="2" constant="true"/>
          <speciesReference species="M_C00412_c_Cytosol" stoichiometry="1" constant="true"/>
          <speciesReference species="M_C00999_c_Cytosol" stoichiometry="2" constant="true"/>
        </listOfReactants>
        <listOfProducts>
          <speciesReference species="M_C00001_c_Cytosol" stoichiometry="2" constant="true"/>
          <speciesReference species="M_C00510_c_Cytosol" stoichiometry="1" constant="true"/>
          <speciesReference species="M_C00996_c_Cytosol" stoichiometry="2" constant="true"/>
        </listOfProducts>
        <fbc:geneProductAssociation/>
      </reaction>
      <reaction metaid="R_R02235" sboTerm="SBO:0000176" id="R_R02235" name="Dihydrofolate + NAD+ &lt;=&gt; Folate + NADH + H+" reversible="true" fast="false" fbc:lowerFluxBound="FB1N1000" fbc:upperFluxBound="FB4N1000">
        <listOfReactants>
          <speciesReference species="M_C00003_c_Cytosol" stoichiometry="1" constant="true"/>
          <speciesReference species="M_C00415_c_Cytosol" stoichiometry="1" constant="true"/>
        </listOfReactants>
        <listOfProducts>
          <speciesReference species="M_C00004_c_Cytosol" stoichiometry="1" constant="true"/>
          <speciesReference species="M_C00080_c_Cytosol" stoichiometry="1" constant="true"/>
          <speciesReference species="M_C00504_c_Cytosol" stoichiometry="1" constant="true"/>
        </listOfProducts>
        <fbc:geneProductAssociation/>
      </reaction>
      <reaction metaid="R_R02236" sboTerm="SBO:0000176" id="R_R02236" name="Dihydrofolate + NADP+ &lt;=&gt; Folate + NADPH + H+" reversible="true" fast="false" fbc:lowerFluxBound="FB1N1000" fbc:upperFluxBound="FB4N1000">
        <listOfReactants>
          <speciesReference species="M_C00006_c_Cytosol" stoichiometry="1" constant="true"/>
          <speciesReference species="M_C00415_c_Cytosol" stoichiometry="1" constant="true"/>
        </listOfReactants>
        <listOfProducts>
          <speciesReference species="M_C00005_c_Cytosol" stoichiometry="1" constant="true"/>
          <speciesReference species="M_C00080_c_Cytosol" stoichiometry="1" constant="true"/>
          <speciesReference species="M_C00504_c_Cytosol" stoichiometry="1" constant="true"/>
        </listOfProducts>
        <fbc:geneProductAssociation/>
      </reaction>
      <reaction metaid="R_R02237" sboTerm="SBO:0000176" id="R_R02237" name="ATP + Dihydropteroate + L-Glutamate &lt;=&gt; ADP + Orthophosphate + Dihydrofolate" reversible="true" fast="false" fbc:lowerFluxBound="FB1N1000" fbc:upperFluxBound="FB4N1000">
        <listOfReactants>
          <speciesReference species="M_C00002_c_Cytosol" stoichiometry="1" constant="true"/>
          <speciesReference species="M_C00025_c_Cytosol" stoichiometry="1" constant="true"/>
          <speciesReference species="M_C00921_c_Cytosol" stoichiometry="1" constant="true"/>
        </listOfReactants>
        <listOfProducts>
          <speciesReference species="M_C00008_c_Cytosol" stoichiometry="1" constant="true"/>
          <speciesReference species="M_C00009_c_Cytosol" stoichiometry="1" constant="true"/>
          <speciesReference species="M_C00415_c_Cytosol" stoichiometry="1" constant="true"/>
        </listOfProducts>
        <fbc:geneProductAssociation/>
      </reaction>
      <reaction metaid="R_R02240" sboTerm="SBO:0000176" id="R_R02240" name="ATP + 1,2-Diacyl-sn-glycerol &lt;=&gt; ADP + Phosphatidate" reversible="true" fast="false" fbc:lowerFluxBound="FB1N1000" fbc:upperFluxBound="FB4N1000">
        <listOfReactants>
          <speciesReference species="M_C00002_c_Cytosol" stoichiometry="1" constant="true"/>
          <speciesReference species="M_C00641_c_Cytosol" stoichiometry="1" constant="true"/>
        </listOfReactants>
        <listOfProducts>
          <speciesReference species="M_C00008_c_Cytosol" stoichiometry="1" constant="true"/>
          <speciesReference species="M_C00416_c_Cytosol" stoichiometry="1" constant="true"/>
        </listOfProducts>
        <fbc:geneProductAssociation/>
      </reaction>
      <reaction metaid="R_R02245" sboTerm="SBO:0000176" id="R_R02245" name="ATP + (R)-Mevalonate &lt;=&gt; ADP + (R)-5-Phosphomevalonate" reversible="true" fast="false" fbc:lowerFluxBound="FB1N1000" fbc:upperFluxBound="FB4N1000">
        <listOfReactants>
          <speciesReference species="M_C00002_c_Cytosol" stoichiometry="1" constant="true"/>
          <speciesReference species="M_C00418_c_Cytosol" stoichiometry="1" constant="true"/>
        </listOfReactants>
        <listOfProducts>
          <speciesReference species="M_C00008_c_Cytosol" stoichiometry="1" constant="true"/>
          <speciesReference species="M_C01107_c_Cytosol" stoichiometry="1" constant="true"/>
        </listOfProducts>
        <fbc:geneProductAssociation/>
      </reaction>
      <reaction metaid="R_R02300" sboTerm="SBO:0000176" id="R_R02300" name="Folinic acid &lt;=&gt; 5,10-Methenyltetrahydrofolate + H2O" reversible="true" fast="false" fbc:lowerFluxBound="FB1N1000" fbc:upperFluxBound="FB4N1000">
        <listOfReactants>
          <speciesReference species="M_C03479_c_Cytosol" stoichiometry="1" constant="true"/>
        </listOfReactants>
        <listOfProducts>
          <speciesReference species="M_C00001_c_Cytosol" stoichiometry="1" constant="true"/>
          <speciesReference species="M_C00445_c_Cytosol" stoichiometry="1" constant="true"/>
        </listOfProducts>
        <fbc:geneProductAssociation/>
      </reaction>
      <reaction metaid="R_R02313" sboTerm="SBO:0000176" id="R_R02313" name="N6-(L-1,3-Dicarboxypropyl)-L-lysine + NAD+ + H2O &lt;=&gt; L-Glutamate + L-2-Aminoadipate 6-semialdehyde + NADH + H+" reversible="true" fast="false" fbc:lowerFluxBound="FB1N1000" fbc:upperFluxBound="FB4N1000">
        <listOfReactants>
          <speciesReference species="M_C00001_c_Cytosol" stoichiometry="1" constant="true"/>
          <speciesReference species="M_C00003_c_Cytosol" stoichiometry="1" constant="true"/>
          <speciesReference species="M_C00449_c_Cytosol" stoichiometry="1" constant="true"/>
        </listOfReactants>
        <listOfProducts>
          <speciesReference species="M_C00004_c_Cytosol" stoichiometry="1" constant="true"/>
          <speciesReference species="M_C00025_c_Cytosol" stoichiometry="1" constant="true"/>
          <speciesReference species="M_C00080_c_Cytosol" stoichiometry="1" constant="true"/>
          <speciesReference species="M_C04076_c_Cytosol" stoichiometry="1" constant="true"/>
        </listOfProducts>
        <fbc:geneProductAssociation/>
      </reaction>
      <reaction metaid="R_R02323" sboTerm="SBO:0000176" id="R_R02323" name="Nicotinamide D-ribonucleotide + H2O &lt;=&gt; Nicotinamide-beta-riboside + Orthophosphate" reversible="true" fast="false" fbc:lowerFluxBound="FB1N1000" fbc:upperFluxBound="FB4N1000">
        <listOfReactants>
          <speciesReference species="M_C00001_c_Cytosol" stoichiometry="1" constant="true"/>
          <speciesReference species="M_C00455_c_Cytosol" stoichiometry="1" constant="true"/>
        </listOfReactants>
        <listOfProducts>
          <speciesReference species="M_C00009_c_Cytosol" stoichiometry="1" constant="true"/>
          <speciesReference species="M_C03150_c_Cytosol" stoichiometry="1" constant="true"/>
        </listOfProducts>
        <fbc:geneProductAssociation/>
      </reaction>
      <reaction metaid="R_R02335" sboTerm="SBO:0000176" id="R_R02335" name="UDP-N-acetyl-alpha-D-glucosamine + Chitin &lt;=&gt; UDP + Chitin" reversible="true" fast="false" fbc:lowerFluxBound="FB1N1000" fbc:upperFluxBound="FB4N1000">
        <listOfReactants>
          <speciesReference species="M_C00043_c_Cytosol" stoichiometry="1" constant="true"/>
        </listOfReactants>
        <listOfProducts>
          <speciesReference species="M_C00015_c_Cytosol" stoichiometry="1" constant="true"/>
          <speciesReference species="M_C00461_c_Cytosol" stoichiometry="1" constant="true"/>
        </listOfProducts>
        <fbc:geneProductAssociation/>
      </reaction>
      <reaction metaid="R_R02352" sboTerm="SBO:0000176" id="R_R02352" name="Estradiol-17beta + NAD+ &lt;=&gt; Estrone + NADH + H+" reversible="true" fast="false" fbc:lowerFluxBound="FB1N1000" fbc:upperFluxBound="FB4N1000">
        <listOfReactants>
          <speciesReference species="M_C00003_c_Cytosol" stoichiometry="1" constant="true"/>
          <speciesReference species="M_C00951_c_Cytosol" stoichiometry="1" constant="true"/>
        </listOfReactants>
        <listOfProducts>
          <speciesReference species="M_C00004_c_Cytosol" stoichiometry="1" constant="true"/>
          <speciesReference species="M_C00080_c_Cytosol" stoichiometry="1" constant="true"/>
          <speciesReference species="M_C00468_c_Cytosol" stoichiometry="1" constant="true"/>
        </listOfProducts>
        <fbc:geneProductAssociation/>
      </reaction>
      <reaction metaid="R_R02353" sboTerm="SBO:0000176" id="R_R02353" name="Estradiol-17beta + NADP+ &lt;=&gt; Estrone + NADPH + H+" reversible="true" fast="false" fbc:lowerFluxBound="FB1N1000" fbc:upperFluxBound="FB4N1000">
        <listOfReactants>
          <speciesReference species="M_C00006_c_Cytosol" stoichiometry="1" constant="true"/>
          <speciesReference species="M_C00951_c_Cytosol" stoichiometry="1" constant="true"/>
        </listOfReactants>
        <listOfProducts>
          <speciesReference species="M_C00005_c_Cytosol" stoichiometry="1" constant="true"/>
          <speciesReference species="M_C00080_c_Cytosol" stoichiometry="1" constant="true"/>
          <speciesReference species="M_C00468_c_Cytosol" stoichiometry="1" constant="true"/>
        </listOfProducts>
        <fbc:geneProductAssociation/>
      </reaction>
      <reaction metaid="R_R02382" sboTerm="SBO:0000176" id="R_R02382" name="Tyramine + H2O + Oxygen &lt;=&gt; 4-Hydroxyphenylacetaldehyde + Ammonia + Hydrogen peroxide" reversible="true" fast="false" fbc:lowerFluxBound="FB1N1000" fbc:upperFluxBound="FB4N1000">
        <listOfReactants>
          <speciesReference species="M_C00001_c_Cytosol" stoichiometry="1" constant="true"/>
          <speciesReference species="M_C00007_c_Cytosol" stoichiometry="1" constant="true"/>
          <speciesReference species="M_C00483_c_Cytosol" stoichiometry="1" constant="true"/>
        </listOfReactants>
        <listOfProducts>
          <speciesReference species="M_C00014_c_Cytosol" stoichiometry="1" constant="true"/>
          <speciesReference species="M_C00027_c_Cytosol" stoichiometry="1" constant="true"/>
          <speciesReference species="M_C03765_c_Cytosol" stoichiometry="1" constant="true"/>
        </listOfProducts>
        <fbc:geneProductAssociation/>
      </reaction>
      <reaction metaid="R_R02408" sboTerm="SBO:0000176" id="R_R02408" name="L-Cystine + H2O &lt;=&gt; Pyruvate + Ammonia + Thiocysteine" reversible="true" fast="false" fbc:lowerFluxBound="FB1N1000" fbc:upperFluxBound="FB4N1000">
        <listOfReactants>
          <speciesReference species="M_C00001_c_Cytosol" stoichiometry="1" constant="true"/>
          <speciesReference species="M_C00491_c_Cytosol" stoichiometry="1" constant="true"/>
        </listOfReactants>
        <listOfProducts>
          <speciesReference species="M_C00014_c_Cytosol" stoichiometry="1" constant="true"/>
          <speciesReference species="M_C00022_c_Cytosol" stoichiometry="1" constant="true"/>
          <speciesReference species="M_C01962_c_Cytosol" stoichiometry="1" constant="true"/>
        </listOfProducts>
        <fbc:geneProductAssociation/>
      </reaction>
      <reaction metaid="R_R02421" sboTerm="SBO:0000176" id="R_R02421" name="ADP-glucose + Amylose &lt;=&gt; ADP + Amylose" reversible="true" fast="false" fbc:lowerFluxBound="FB1N1000" fbc:upperFluxBound="FB4N1000">
        <listOfReactants>
          <speciesReference species="M_C00498_c_Cytosol" stoichiometry="1" constant="true"/>
        </listOfReactants>
        <listOfProducts>
          <speciesReference species="M_C00008_c_Cytosol" stoichiometry="1" constant="true"/>
          <speciesReference species="M_C00718_c_Cytosol" stoichiometry="1" constant="true"/>
        </listOfProducts>
        <fbc:geneProductAssociation/>
      </reaction>
      <reaction metaid="R_R02433" sboTerm="SBO:0000176" id="R_R02433" name="L-Cysteate + 2-Oxoglutarate &lt;=&gt; 3-Sulfopyruvate + L-Glutamate" reversible="true" fast="false" fbc:lowerFluxBound="FB1N1000" fbc:upperFluxBound="FB4N1000">
        <listOfReactants>
          <speciesReference species="M_C00026_c_Cytosol" stoichiometry="1" constant="true"/>
          <speciesReference species="M_C00506_c_Cytosol" stoichiometry="1" constant="true"/>
        </listOfReactants>
        <listOfProducts>
          <speciesReference species="M_C00025_c_Cytosol" stoichiometry="1" constant="true"/>
          <speciesReference species="M_C05528_c_Cytosol" stoichiometry="1" constant="true"/>
        </listOfProducts>
        <fbc:geneProductAssociation/>
      </reaction>
      <reaction metaid="R_R02464" sboTerm="SBO:0000176" id="R_R02464" name="Sphinganine 1-phosphate &lt;=&gt; Ethanolamine phosphate + Hexadecanal" reversible="true" fast="false" fbc:lowerFluxBound="FB1N1000" fbc:upperFluxBound="FB4N1000">
        <listOfReactants>
          <speciesReference species="M_C01120_c_Cytosol" stoichiometry="1" constant="true"/>
        </listOfReactants>
        <listOfProducts>
          <speciesReference species="M_C00346_c_Cytosol" stoichiometry="1" constant="true"/>
          <speciesReference species="M_C00517_c_Cytosol" stoichiometry="1" constant="true"/>
        </listOfProducts>
        <fbc:geneProductAssociation/>
      </reaction>
      <reaction metaid="R_R02488" sboTerm="SBO:0000176" id="R_R02488" name="Glutaryl-CoA + Electron-transferring flavoprotein &lt;=&gt; Crotonoyl-CoA + Reduced electron-transferring flavoprotein + CO2" reversible="true" fast="false" fbc:lowerFluxBound="FB1N1000" fbc:upperFluxBound="FB4N1000">
        <listOfReactants>
          <speciesReference species="M_C00527_c_Cytosol" stoichiometry="1" constant="true"/>
          <speciesReference species="M_C04253_c_Cytosol" stoichiometry="1" constant="true"/>
        </listOfReactants>
        <listOfProducts>
          <speciesReference species="M_C00011_c_Cytosol" stoichiometry="1" constant="true"/>
          <speciesReference species="M_C00877_c_Cytosol" stoichiometry="1" constant="true"/>
          <speciesReference species="M_C04570_c_Cytosol" stoichiometry="1" constant="true"/>
        </listOfProducts>
        <fbc:geneProductAssociation/>
      </reaction>
      <reaction metaid="R_R02494" sboTerm="SBO:0000176" id="R_R02494" name="Pyridoxamine + Orthophosphate &lt;=&gt; Pyridoxamine phosphate + H2O" reversible="true" fast="false" fbc:lowerFluxBound="FB1N1000" fbc:upperFluxBound="FB4N1000">
        <listOfReactants>
[truncated: 326,004 more chars]
